# Supplementary material for: Structural diversity in the coordination compounds of cobalt, nickel and copper with N-alkylglycinates: crystallographic and ESR study in the solid state
Source: RSC Adv. 2021 Jul 6;11(38):23779–90. doi: 10.1039/d1ra04219j (PMC9036651; doi:10.1039/d1ra04219j)
Supplement: RA-011-D1RA04219J-s002 [file RA-011-D1RA04219J-s002.cif]

# Electronic Supplementary Material (ESI) for RSC Advances.
# This journal is © The Royal Society of Chemistry 2021

####################################################################### 
# 
# This file contains crystal structure data downloaded from the 
# Cambridge Structural Database (CSD) hosted by the Cambridge 
# Crystallographic Data Centre (CCDC).
# 
# Full information about CCDC data access policies and citation 
# guidelines are available at http://www.ccdc.cam.ac.uk/access/V1 
# 
# Audit and citation data items may have been added by the CCDC. 
# Please retain this information to preserve the provenance of 
# this file and to allow appropriate attribution of the data. 
# 
#######################################################################

data_1
_database_code_depnum_ccdc_archive 'CCDC 2069284'
loop_
_audit_author_name
_audit_author_address
'Darko Vusak'
;Department of Chemistry, Faculty of Science, University of Zagreb
Croatia
;
_audit_update_record             
;
2021-03-10 deposited with the CCDC.	2021-07-01 downloaded from the CCDC.
;

_audit_creation_method           SHELXL-2014/7
_shelx_SHELXL_version_number     2014/7
_chemical_name_systematic        diaquabis(sarcosinato)cobalt(II)
_chemical_name_common            ?
_chemical_melting_point          ?
_chemical_formula_moiety         'C6 H16 Co N2 O6'
_chemical_formula_sum            'C6 H16 Co N2 O6'
_chemical_formula_weight         271.14

loop_
_atom_type_symbol
_atom_type_description
_atom_type_scat_dispersion_real
_atom_type_scat_dispersion_imag
_atom_type_scat_source
C C 0.0033 0.0016 'International Tables Vol C Tables 4.2.6.8 and 6.1.1.4'
H H 0.0000 0.0000 'International Tables Vol C Tables 4.2.6.8 and 6.1.1.4'
N N 0.0061 0.0033 'International Tables Vol C Tables 4.2.6.8 and 6.1.1.4'
O O 0.0106 0.0060 'International Tables Vol C Tables 4.2.6.8 and 6.1.1.4'
Co Co 0.3494 0.9721 'International Tables Vol C Tables 4.2.6.8 and 6.1.1.4'

_space_group_crystal_system      monoclinic
_space_group_IT_number           15
_space_group_name_H-M_alt        'C 2/c'
_space_group_name_Hall           '-C 2yc'

_shelx_space_group_comment       
;
The symmetry employed for this shelxl refinement is uniquely defined
by the following loop, which should always be used as a source of
symmetry information in preference to the above space-group names.
They are only intended as comments.
;

loop_
_space_group_symop_operation_xyz
'x, y, z'
'-x, y, -z+1/2'
'x+1/2, y+1/2, z'
'-x+1/2, y+1/2, -z+1/2'
'-x, -y, -z'
'x, -y, z-1/2'
'-x+1/2, -y+1/2, -z'
'x+1/2, -y+1/2, z-1/2'

_cell_length_a                   16.8488(8)
_cell_length_b                   9.3909(4)
_cell_length_c                   6.8017(3)
_cell_angle_alpha                90
_cell_angle_beta                 97.788(5)
_cell_angle_gamma                90
_cell_volume                     1066.27(8)
_cell_formula_units_Z            4
_cell_measurement_temperature    295(2)
_cell_measurement_reflns_used    2624
_cell_measurement_theta_min      4.8690
_cell_measurement_theta_max      30.4240

_exptl_crystal_description       plate
_exptl_crystal_colour            orange
_exptl_crystal_density_meas      ?
_exptl_crystal_density_method    ?
_exptl_crystal_density_diffrn    1.689
_exptl_crystal_F_000             564
_exptl_transmission_factor_min   ?
_exptl_transmission_factor_max   ?
_exptl_crystal_size_max          0.210
_exptl_crystal_size_mid          0.180
_exptl_crystal_size_min          0.050
_exptl_absorpt_coefficient_mu    1.622
_shelx_estimated_absorpt_T_min   0.727
_shelx_estimated_absorpt_T_max   0.923
_exptl_absorpt_correction_type   multi-scan
_exptl_absorpt_correction_T_min  0.91553
_exptl_absorpt_correction_T_max  1.00000
_exptl_absorpt_process_details   
;
CrysAlisPro 1.171.39.46 (Rigaku Oxford Diffraction, 2018)
Empirical absorption correction using spherical harmonics,
 implemented in SCALE3 ABSPACK scaling algorithm.
;
_oxdiff_exptl_absorpt_empirical_full_min 0.918
_oxdiff_exptl_absorpt_empirical_full_max 1.190
_oxdiff_exptl_absorpt_empirical_details 
;
Empirical correction (ABSPACK) includes:
- Absorption correction using spherical harmonics
- Frame scaling
;
_diffrn_ambient_temperature      295(2)
_diffrn_radiation_wavelength     0.71073
_diffrn_radiation_type           MoK\a
_diffrn_source                   'fine-focus sealed X-ray tube'
_diffrn_measurement_device_type  'Xcalibur, Sapphire3'
_diffrn_measurement_method       '\w scans'
_diffrn_detector_area_resol_mean 16.3426
_diffrn_reflns_number            3485
_diffrn_reflns_av_unetI/netI     0.0405
_diffrn_reflns_av_R_equivalents  0.033
_diffrn_reflns_limit_h_min       -21
_diffrn_reflns_limit_h_max       21
_diffrn_reflns_limit_k_min       -11
_diffrn_reflns_limit_k_max       11
_diffrn_reflns_limit_l_min       -8
_diffrn_reflns_limit_l_max       8
_diffrn_reflns_theta_min         4.257
_diffrn_reflns_theta_max         26.985
_diffrn_reflns_theta_full        25.242
_diffrn_measured_fraction_theta_max 0.997
_diffrn_measured_fraction_theta_full 0.996
_diffrn_reflns_Laue_measured_fraction_max 0.997
_diffrn_reflns_Laue_measured_fraction_full 0.996
_diffrn_reflns_point_group_measured_fraction_max 0.997
_diffrn_reflns_point_group_measured_fraction_full 0.996
_reflns_number_total             3485
_reflns_number_gt                2600
_reflns_threshold_expression     'I > 2\s(I)'
_reflns_Friedel_coverage         0.000
_reflns_Friedel_fraction_max     .
_reflns_Friedel_fraction_full    .

_reflns_special_details          
;
 _reflns_Friedel_fraction is defined as the number of unique
 Friedel pairs measured divided by the number that would be
 possible theoretically, ignoring centric projections and
 systematic absences.
;

_computing_data_collection       
;
CrysAlisPro 1.171.39.46 (Rigaku Oxford Diffraction, 2018)
;
_computing_cell_refinement       
;
CrysAlisPro 1.171.39.46 (Rigaku Oxford Diffraction, 2018)
;
_computing_data_reduction        
;
CrysAlisPro 1.171.39.46 (Rigaku Oxford Diffraction, 2018)
;
_computing_structure_solution    'SHELXS-2016/4 (Sheldrick, 2016)'
_computing_structure_refinement  'SHELXL-2014/7 (Sheldrick, 2014)'
_computing_molecular_graphics    'MERCURY (C.F. Macrae et al., 2008)'
_computing_publication_material  'SHELXL-2014/7 (Sheldrick, 2014)'
_refine_special_details          
;
 Refined as a 2-component twin.
;
_refine_ls_structure_factor_coef Fsqd
_refine_ls_matrix_type           full
_refine_ls_weighting_scheme      calc
_refine_ls_weighting_details     
'w=1/[\s^2^(Fo^2^)+(0.0469P)^2^] where P=(Fo^2^+2Fc^2^)/3'
_atom_sites_solution_primary     ?
_atom_sites_solution_secondary   ?
_atom_sites_solution_hydrogens   mixed
_refine_ls_hydrogen_treatment    mixed
_refine_ls_extinction_method     none
_refine_ls_extinction_coef       .
_refine_ls_number_reflns         3485
_refine_ls_number_parameters     80
_refine_ls_number_restraints     3
_refine_ls_R_factor_all          0.0410
_refine_ls_R_factor_gt           0.0264
_refine_ls_wR_factor_ref         0.0780
_refine_ls_wR_factor_gt          0.0624
_refine_ls_goodness_of_fit_ref   0.964
_refine_ls_restrained_S_all      0.964
_refine_ls_shift/su_max          0.000
_refine_ls_shift/su_mean         0.000

loop_
_atom_site_label
_atom_site_type_symbol
_atom_site_fract_x
_atom_site_fract_y
_atom_site_fract_z
_atom_site_U_iso_or_equiv
_atom_site_adp_type
_atom_site_occupancy
_atom_site_site_symmetry_order
_atom_site_calc_flag
_atom_site_refinement_flags_posn
_atom_site_refinement_flags_adp
_atom_site_refinement_flags_occupancy
_atom_site_disorder_assembly
_atom_site_disorder_group
H1WA H 0.2760(18) 0.879(2) 0.350(5) 0.044(11) Uiso 1 1 d D . . . .
H1WB H 0.3174(19) 0.754(3) 0.379(4) 0.039(11) Uiso 1 1 d D . . . .
Co Co 0.2500 0.7500 0.0000 0.01227(16) Uani 1 2 d S . P . .
O2 O 0.38119(10) 0.38022(17) 0.0378(3) 0.0170(4) Uani 1 1 d . . . . .
C1 C 0.35345(15) 0.5034(3) 0.0348(4) 0.0137(5) Uani 1 1 d . . . . .
O1 O 0.28085(11) 0.53377(18) 0.0463(3) 0.0151(4) Uani 1 1 d . . . . .
C2 C 0.41051(15) 0.6274(3) 0.0260(5) 0.0169(6) Uani 1 1 d . . . . .
H2A H 0.4339 0.6528 0.1596 0.020 Uiso 1 1 calc R U . . .
H2B H 0.4536 0.5991 -0.0469 0.020 Uiso 1 1 calc R U . . .
O1W O 0.29458(12) 0.8092(2) 0.2932(3) 0.0185(4) Uani 1 1 d D . . . .
N1 N 0.13100(12) 0.7480(2) 0.0708(3) 0.0134(4) Uani 1 1 d . . . . .
H1 H 0.1352 0.7649 0.2140 0.016 Uiso 1 1 calc R U . . .
C3 C 0.08184(16) 0.6187(3) 0.0306(5) 0.0220(7) Uani 1 1 d . . . . .
H3A H 0.0299 0.6344 0.0695 0.033 Uiso 1 1 calc R U . . .
H3B H 0.1074 0.5403 0.1048 0.033 Uiso 1 1 calc R U . . .
H3C H 0.0763 0.5972 -0.1085 0.033 Uiso 1 1 calc R U . . .

loop_
_atom_site_aniso_label
_atom_site_aniso_U_11
_atom_site_aniso_U_22
_atom_site_aniso_U_33
_atom_site_aniso_U_23
_atom_site_aniso_U_13
_atom_site_aniso_U_12
Co 0.0124(2) 0.0111(2) 0.0136(3) 0.0002(2) 0.0024(2) 0.0001(2)
O2 0.0193(9) 0.0123(9) 0.0194(11) 0.0011(8) 0.0028(9) 0.0025(7)
C1 0.0171(12) 0.0151(12) 0.0087(12) 0.0005(11) 0.0010(11) -0.0008(10)
O1 0.0142(9) 0.0130(9) 0.0187(11) 0.0018(7) 0.0039(8) -0.0001(7)
C2 0.0129(12) 0.0144(14) 0.0233(17) 0.0033(12) 0.0023(12) 0.0014(10)
O1W 0.0239(11) 0.0162(10) 0.0146(10) -0.0022(9) 0.0002(9) 0.0064(9)
N1 0.0149(10) 0.0105(10) 0.0149(11) -0.0003(10) 0.0026(9) -0.0013(10)
C3 0.0199(14) 0.0143(14) 0.0327(18) -0.0011(12) 0.0074(13) -0.0044(11)

_geom_special_details            
;
 All esds (except the esd in the dihedral angle between two l.s. planes)
 are estimated using the full covariance matrix.  The cell esds are taken
 into account individually in the estimation of esds in distances, angles
 and torsion angles; correlations between esds in cell parameters are only
 used when they are defined by crystal symmetry.  An approximate (isotropic)
 treatment of cell esds is used for estimating esds involving l.s. planes.
;

loop_
_geom_bond_atom_site_label_1
_geom_bond_atom_site_label_2
_geom_bond_distance
_geom_bond_site_symmetry_2
_geom_bond_publ_flag
Co O1W 2.1083(19) 7_565 ?
Co O1W 2.1083(19) . ?
Co O1 2.1090(17) 7_565 ?
Co O1 2.1091(17) . ?
Co N1 2.125(2) 7_565 ?
Co N1 2.125(2) . ?
O2 C1 1.247(3) . ?
C1 O1 1.269(3) . ?
C1 C2 1.516(3) . ?
C2 N1 1.473(3) 7_565 ?
N1 C2 1.473(3) 7_565 ?
N1 C3 1.474(3) . ?

loop_
_geom_angle_atom_site_label_1
_geom_angle_atom_site_label_2
_geom_angle_atom_site_label_3
_geom_angle
_geom_angle_site_symmetry_1
_geom_angle_site_symmetry_3
_geom_angle_publ_flag
O1W Co O1W 180.0 7_565 . ?
O1W Co O1 93.66(7) 7_565 7_565 ?
O1W Co O1 86.35(7) . 7_565 ?
O1W Co O1 86.34(7) 7_565 . ?
O1W Co O1 93.66(7) . . ?
O1 Co O1 180.0 7_565 . ?
O1W Co N1 90.81(8) 7_565 7_565 ?
O1W Co N1 89.19(8) . 7_565 ?
O1 Co N1 100.29(7) 7_565 7_565 ?
O1 Co N1 79.71(7) . 7_565 ?
O1W Co N1 89.19(8) 7_565 . ?
O1W Co N1 90.81(8) . . ?
O1 Co N1 79.71(7) 7_565 . ?
O1 Co N1 100.29(7) . . ?
N1 Co N1 180.0 7_565 . ?
O2 C1 O1 124.7(2) . . ?
O2 C1 C2 118.3(2) . . ?
O1 C1 C2 116.9(2) . . ?
C1 O1 Co 115.29(15) . . ?
N1 C2 C1 111.3(2) 7_565 . ?
C2 N1 C3 110.6(2) 7_565 . ?
C2 N1 Co 107.28(15) 7_565 . ?
C3 N1 Co 119.28(16) . . ?

_refine_diff_density_max         0.394
_refine_diff_density_min         -0.227
_refine_diff_density_rms         0.065

_shelx_res_file                  
;

    shelx.res created by SHELXL-2014/7

TITL exp_1932_n_twin1_hklf4 in Cc
CELL  0.71073  16.8488   9.3909   6.8017   90.000   97.788   90.000
ZERR     4.00   0.0008   0.0004   0.0003    0.000    0.005    0.000
LATT   7
SYMM  - X,   Y, 1/2 - Z
SFAC  C    H    N    O    CO
UNIT  24 64 8 24 4

OMIT    -4.00  54.00
omit 0  -2   3
omit 0 2 4
omit 0 -2 1
omit  0  -2   0
omit 0 2 2

DANG  1.390 0.020 H1WA H1WB
DFIX  0.850 0.010 H1WA O1W
DFIX  0.850 0.010 O1W H1WB
FMAP   2
PLAN   20
SIZE     0.050   0.180   0.210
ACTA
BOND
L.S.  6
TEMP    22.00
WGHT    0.046900
BASF   0.47959
FVAR       3.72002
H1WA  2    0.276020    0.879138    0.349601    11.00000    0.04351
H1WB  2    0.317418    0.753631    0.379185    11.00000    0.03871
MOLE    1
CO    5    0.250000    0.750000    0.000000    10.50000    0.01236    0.01105 =
         0.01359    0.00024    0.00239    0.00006
O2    4    0.381194    0.380221    0.037760    11.00000    0.01934    0.01226 =
         0.01944    0.00107    0.00278    0.00250
C1    1    0.353449    0.503426    0.034779    11.00000    0.01707    0.01513 =
         0.00874    0.00050    0.00096   -0.00082
O1    4    0.280848    0.533771    0.046262    11.00000    0.01419    0.01299 =
         0.01871    0.00176    0.00393   -0.00013
C2    1    0.410512    0.627372    0.026047    11.00000    0.01295    0.01437 =
         0.02329    0.00330    0.00232    0.00136
AFIX  23
H2A   2    0.433940    0.652765    0.159620    11.00000   -1.20000
H2B   2    0.453566    0.599057   -0.046930    11.00000   -1.20000
AFIX   0
O1W   4    0.294585    0.809204    0.293218    11.00000    0.02392    0.01622 =
         0.01457   -0.00217    0.00023    0.00636
N1    3    0.130995    0.747967    0.070792    11.00000    0.01487    0.01052 =
         0.01490   -0.00028    0.00260   -0.00135
AFIX  13
H1    2    0.135167    0.764941    0.213986    11.00000   -1.20000
AFIX   0
C3    1    0.081842    0.618681    0.030629    11.00000    0.01993    0.01428 =
         0.03274   -0.00111    0.00737   -0.00436
AFIX 137
H3A   2    0.029854    0.634354    0.069501    11.00000   -1.50000
H3B   2    0.107366    0.540346    0.104766    11.00000   -1.50000
H3C   2    0.076297    0.597150   -0.108535    11.00000   -1.50000
AFIX   0
HKLF    5

REM  exp_1932_n_twin1_hklf4 in Cc
REM R1 =  0.0264 for    2600 Fo > 4sig(Fo)  and  0.0410 for all    3485 data
REM     80 parameters refined using      3 restraints

END

WGHT      0.0468      0.0000

REM Highest difference peak  0.394,  deepest hole -0.227,  1-sigma level  0.065
Q1    1   0.2427  0.7542  0.3090  11.00000  0.05    0.39
Q2    1   0.3804  0.5659  0.0470  11.00000  0.05    0.34
Q3    1   0.2492  0.5315  0.0064  11.00000  0.05    0.27
Q4    1   0.3115  0.5133 -0.0069  11.00000  0.05    0.26
Q5    1   0.3670  0.4336 -0.0002  11.00000  0.05    0.26
Q6    1   0.3568  0.3334  0.0689  11.00000  0.05    0.25
Q7    1   0.2342  0.5362 -0.0340  11.00000  0.05    0.24
Q8    1   0.2582  0.6336  0.0172  11.00000  0.05    0.24
Q9    1   0.3912  0.6809 -0.0353  11.00000  0.05    0.24
Q10   1   0.4525  0.6000  0.0479  11.00000  0.05    0.24
Q11   1   0.2897  0.7458  0.0770  11.00000  0.05    0.24
Q12   1   0.1942  0.7254  0.0632  11.00000  0.05    0.23
Q13   1   0.4113  0.3571  0.0053  11.00000  0.05    0.22
Q14   1   0.3794  0.8711  0.5397  11.00000  0.05    0.22
Q15   1   0.2306  0.6596  0.0296  11.00000  0.05    0.22
Q16   1   0.1039  0.7032  0.0362  11.00000  0.05    0.22
Q17   1   0.1862  0.7745  0.0384  11.00000  0.05    0.21
Q18   1   0.2545  0.7652  0.1961  11.00000  0.05    0.18
Q19   1   0.1217  0.7668  0.1240  11.00000  0.05    0.18
Q20   1   0.2663  0.8588  0.3178  11.00000  0.05    0.17
;
_shelx_res_checksum              68016
####################################################################### 
# 
# This file contains crystal structure data downloaded from the 
# Cambridge Structural Database (CSD) hosted by the Cambridge 
# Crystallographic Data Centre (CCDC).
# 
# Full information about CCDC data access policies and citation 
# guidelines are available at http://www.ccdc.cam.ac.uk/access/V1 
# 
# Audit and citation data items may have been added by the CCDC. 
# Please retain this information to preserve the provenance of 
# this file and to allow appropriate attribution of the data. 
# 
#######################################################################

data_3
_database_code_depnum_ccdc_archive 'CCDC 2069290'
loop_
_audit_author_name
_audit_author_address
'Darko Vusak'
;Department of Chemistry, Faculty of Science, University of Zagreb
Croatia
;
_audit_update_record             
;
2021-03-10 deposited with the CCDC.	2021-07-01 downloaded from the CCDC.
;

_audit_creation_method           SHELXL-2014/7
_shelx_SHELXL_version_number     2014/7
_chemical_name_systematic        diaquabis(N-ethylglycine)cobalt(ii)
_chemical_name_common            ?
_chemical_melting_point          ?
_chemical_formula_moiety         'C8 H20 Co N2 O6'
_chemical_formula_sum            'C8 H20 Co N2 O6'
_chemical_formula_weight         299.19

loop_
_atom_type_symbol
_atom_type_description
_atom_type_scat_dispersion_real
_atom_type_scat_dispersion_imag
_atom_type_scat_source
C C 0.0033 0.0016 'International Tables Vol C Tables 4.2.6.8 and 6.1.1.4'
H H 0.0000 0.0000 'International Tables Vol C Tables 4.2.6.8 and 6.1.1.4'
N N 0.0061 0.0033 'International Tables Vol C Tables 4.2.6.8 and 6.1.1.4'
O O 0.0106 0.0060 'International Tables Vol C Tables 4.2.6.8 and 6.1.1.4'
Co Co 0.3494 0.9721 'International Tables Vol C Tables 4.2.6.8 and 6.1.1.4'

_space_group_crystal_system      triclinic
_space_group_IT_number           2
_space_group_name_H-M_alt        'P -1'
_space_group_name_Hall           '-P 1'

_shelx_space_group_comment       
;
The symmetry employed for this shelxl refinement is uniquely defined
by the following loop, which should always be used as a source of
symmetry information in preference to the above space-group names.
They are only intended as comments.
;

loop_
_space_group_symop_operation_xyz
'x, y, z'
'-x, -y, -z'

_cell_length_a                   5.4524(2)
_cell_length_b                   7.1733(3)
_cell_length_c                   8.7708(3)
_cell_angle_alpha                113.139(4)
_cell_angle_beta                 91.989(3)
_cell_angle_gamma                106.635(3)
_cell_volume                     297.99(2)
_cell_formula_units_Z            1
_cell_measurement_temperature    150(2)
_cell_measurement_reflns_used    4222
_cell_measurement_theta_min      4.5500
_cell_measurement_theta_max      32.6990

_exptl_crystal_description       plate
_exptl_crystal_colour            orange
_exptl_crystal_density_meas      ?
_exptl_crystal_density_method    ?
_exptl_crystal_density_diffrn    1.667
_exptl_crystal_F_000             157
_exptl_transmission_factor_min   ?
_exptl_transmission_factor_max   ?
_exptl_crystal_size_max          0.270
_exptl_crystal_size_mid          0.140
_exptl_crystal_size_min          0.060
_exptl_absorpt_coefficient_mu    1.459
_shelx_estimated_absorpt_T_min   0.694
_shelx_estimated_absorpt_T_max   0.918
_exptl_absorpt_correction_type   multi-scan
_exptl_absorpt_correction_T_min  0.88440
_exptl_absorpt_correction_T_max  1.00000
_exptl_absorpt_process_details   
;
CrysAlisPro 1.171.40.53 (Rigaku Oxford Diffraction, 2019)
Empirical absorption correction using spherical harmonics,
 implemented in SCALE3 ABSPACK scaling algorithm.
;
_exptl_absorpt_special_details   ?
_diffrn_ambient_temperature      150(2)
_diffrn_radiation_wavelength     0.71073
_diffrn_radiation_type           MoK\a
_diffrn_source                   'fine-focus sealed X-ray tube'
_diffrn_measurement_device_type  'Xcalibur, Sapphire3'
_diffrn_measurement_method       '\w scans'
_diffrn_detector_area_resol_mean 16.3426
_diffrn_reflns_number            4798
_diffrn_reflns_av_unetI/netI     0.0237
_diffrn_reflns_av_R_equivalents  0.0301
_diffrn_reflns_limit_h_min       -6
_diffrn_reflns_limit_h_max       6
_diffrn_reflns_limit_k_min       -9
_diffrn_reflns_limit_k_max       9
_diffrn_reflns_limit_l_min       -11
_diffrn_reflns_limit_l_max       11
_diffrn_reflns_theta_min         4.230
_diffrn_reflns_theta_max         26.996
_diffrn_reflns_theta_full        25.242
_diffrn_measured_fraction_theta_max 0.997
_diffrn_measured_fraction_theta_full 0.996
_diffrn_reflns_Laue_measured_fraction_max 0.997
_diffrn_reflns_Laue_measured_fraction_full 0.996
_diffrn_reflns_point_group_measured_fraction_max 0.997
_diffrn_reflns_point_group_measured_fraction_full 0.996
_reflns_number_total             1298
_reflns_number_gt                1267
_reflns_threshold_expression     'I > 2\s(I)'
_reflns_Friedel_coverage         0.000
_reflns_Friedel_fraction_max     .
_reflns_Friedel_fraction_full    .

_reflns_special_details          
;
 Reflections were merged by SHELXL according to the crystal
 class for the calculation of statistics and refinement.
 
 _reflns_Friedel_fraction is defined as the number of unique
 Friedel pairs measured divided by the number that would be
 possible theoretically, ignoring centric projections and
 systematic absences.
;

_computing_data_collection       'CrysAlisPro 1.171.40.53 (Rigaku OD, 2019)'
_computing_cell_refinement       'CrysAlisPro 1.171.40.53 (Rigaku OD, 2019)'
_computing_data_reduction        'CrysAlisPro 1.171.40.53 (Rigaku OD, 2019)'
_computing_structure_solution    'SHELXS-2016/4 (Sheldrick, 2016)'
_computing_structure_refinement  'SHELXL-2014/7 (Sheldrick, 2014)'
_computing_molecular_graphics    'MERCURY (C.F. Macrae et al., 2008)'
_computing_publication_material  'SHELXL-2014/7 (Sheldrick, 2014)'
_refine_special_details          ?
_refine_ls_structure_factor_coef Fsqd
_refine_ls_matrix_type           full
_refine_ls_weighting_scheme      calc
_refine_ls_weighting_details     
'w=1/[\s^2^(Fo^2^)+(0.0332P)^2^+0.0982P] where P=(Fo^2^+2Fc^2^)/3'
_atom_sites_solution_primary     ?
_atom_sites_solution_secondary   ?
_atom_sites_solution_hydrogens   mixed
_refine_ls_hydrogen_treatment    mixed
_refine_ls_extinction_method     none
_refine_ls_extinction_coef       .
_refine_ls_number_reflns         1298
_refine_ls_number_parameters     88
_refine_ls_number_restraints     3
_refine_ls_R_factor_all          0.0242
_refine_ls_R_factor_gt           0.0230
_refine_ls_wR_factor_ref         0.0583
_refine_ls_wR_factor_gt          0.0580
_refine_ls_goodness_of_fit_ref   1.074
_refine_ls_restrained_S_all      1.074
_refine_ls_shift/su_max          0.000
_refine_ls_shift/su_mean         0.000

loop_
_atom_site_label
_atom_site_type_symbol
_atom_site_fract_x
_atom_site_fract_y
_atom_site_fract_z
_atom_site_U_iso_or_equiv
_atom_site_adp_type
_atom_site_occupancy
_atom_site_site_symmetry_order
_atom_site_calc_flag
_atom_site_refinement_flags_posn
_atom_site_refinement_flags_adp
_atom_site_refinement_flags_occupancy
_atom_site_disorder_assembly
_atom_site_disorder_group
Co Co 0.5000 0.5000 0.5000 0.01337(10) Uani 1 2 d S . P . .
O1 O 0.72357(19) 0.30489(16) 0.48681(13) 0.0171(2) Uani 1 1 d . . . . .
O1W O 0.77350(19) 0.62476(16) 0.36628(13) 0.0165(2) Uani 1 1 d D . . . .
O2 O 0.7578(2) -0.01448(17) 0.33384(14) 0.0208(2) Uani 1 1 d . . . . .
N1 N 0.2848(2) 0.22001(19) 0.27291(14) 0.0148(2) Uani 1 1 d . . . . .
H1 H 0.0960 0.1904 0.2803 0.018 Uiso 1 1 calc R U . . .
C1 C 0.6350(3) 0.1142(2) 0.37229(17) 0.0151(3) Uani 1 1 d . . . . .
C2 C 0.3581(3) 0.0412(2) 0.28127(18) 0.0170(3) Uani 1 1 d . . . . .
H2A H 0.3414 -0.0683 0.1656 0.020 Uiso 1 1 calc R U . . .
H2B H 0.2366 -0.0265 0.3403 0.020 Uiso 1 1 calc R U . . .
C3 C 0.3214(3) 0.2347(2) 0.11078(17) 0.0185(3) Uani 1 1 d . . . . .
H3A H 0.2360 0.0920 0.0170 0.022 Uiso 1 1 calc R U . . .
H3B H 0.5091 0.2779 0.1050 0.022 Uiso 1 1 calc R U . . .
C4 C 0.2089(3) 0.3957(3) 0.0910(2) 0.0249(3) Uani 1 1 d . . . . .
H4A H 0.0255 0.3582 0.1034 0.037 Uiso 1 1 calc R U . . .
H4B H 0.2239 0.3935 -0.0207 0.037 Uiso 1 1 calc R U . . .
H4C H 0.3044 0.5395 0.1774 0.037 Uiso 1 1 calc R U . . .
H1WA H 0.764(4) 0.735(2) 0.358(3) 0.031(5) Uiso 1 1 d D . . . .
H1WB H 0.925(2) 0.642(3) 0.406(3) 0.032(5) Uiso 1 1 d D . . . .

loop_
_atom_site_aniso_label
_atom_site_aniso_U_11
_atom_site_aniso_U_22
_atom_site_aniso_U_33
_atom_site_aniso_U_23
_atom_site_aniso_U_13
_atom_site_aniso_U_12
Co 0.01264(15) 0.01352(15) 0.01391(15) 0.00521(11) 0.00222(9) 0.00499(10)
O1 0.0146(5) 0.0158(5) 0.0198(5) 0.0063(4) 0.0002(4) 0.0055(4)
O1W 0.0147(5) 0.0167(5) 0.0192(5) 0.0089(4) 0.0026(4) 0.0049(4)
O2 0.0200(5) 0.0188(5) 0.0275(6) 0.0106(4) 0.0065(4) 0.0102(4)
N1 0.0133(5) 0.0163(6) 0.0147(6) 0.0062(5) 0.0023(4) 0.0051(4)
C1 0.0156(6) 0.0167(7) 0.0161(6) 0.0098(5) 0.0053(5) 0.0055(5)
C2 0.0160(7) 0.0142(6) 0.0184(7) 0.0053(5) 0.0010(5) 0.0040(5)
C3 0.0192(7) 0.0212(7) 0.0139(7) 0.0064(6) 0.0025(5) 0.0061(5)
C4 0.0290(8) 0.0284(8) 0.0209(7) 0.0128(6) 0.0017(6) 0.0113(6)

_geom_special_details            
;
 All esds (except the esd in the dihedral angle between two l.s. planes)
 are estimated using the full covariance matrix.  The cell esds are taken
 into account individually in the estimation of esds in distances, angles
 and torsion angles; correlations between esds in cell parameters are only
 used when they are defined by crystal symmetry.  An approximate (isotropic)
 treatment of cell esds is used for estimating esds involving l.s. planes.
;

loop_
_geom_bond_atom_site_label_1
_geom_bond_atom_site_label_2
_geom_bond_distance
_geom_bond_site_symmetry_2
_geom_bond_publ_flag
Co O1 2.0778(10) . ?
Co O1 2.0779(10) 2_666 ?
Co O1W 2.1407(10) 2_666 ?
Co O1W 2.1407(10) . ?
Co N1 2.1730(12) 2_666 ?
Co N1 2.1730(12) . ?
O1 C1 1.2733(18) . ?
O2 C1 1.2407(18) . ?
N1 C2 1.4751(18) . ?
N1 C3 1.4828(18) . ?
C1 C2 1.5251(19) . ?
C3 C4 1.515(2) . ?

loop_
_geom_angle_atom_site_label_1
_geom_angle_atom_site_label_2
_geom_angle_atom_site_label_3
_geom_angle
_geom_angle_site_symmetry_1
_geom_angle_site_symmetry_3
_geom_angle_publ_flag
O1 Co O1 180.0 . 2_666 ?
O1 Co O1W 95.64(4) . 2_666 ?
O1 Co O1W 84.36(4) 2_666 2_666 ?
O1 Co O1W 84.36(4) . . ?
O1 Co O1W 95.64(4) 2_666 . ?
O1W Co O1W 180.0 2_666 . ?
O1 Co N1 99.37(4) . 2_666 ?
O1 Co N1 80.63(4) 2_666 2_666 ?
O1W Co N1 92.74(4) 2_666 2_666 ?
O1W Co N1 87.25(4) . 2_666 ?
O1 Co N1 80.63(4) . . ?
O1 Co N1 99.37(4) 2_666 . ?
O1W Co N1 87.26(4) 2_666 . ?
O1W Co N1 92.74(4) . . ?
N1 Co N1 180.0 2_666 . ?
C1 O1 Co 115.79(9) . . ?
C2 N1 C3 111.45(11) . . ?
C2 N1 Co 105.29(8) . . ?
C3 N1 Co 116.80(9) . . ?
O2 C1 O1 124.05(13) . . ?
O2 C1 C2 118.91(12) . . ?
O1 C1 C2 117.03(12) . . ?
N1 C2 C1 112.37(11) . . ?
N1 C3 C4 111.49(12) . . ?

_refine_diff_density_max         0.402
_refine_diff_density_min         -0.309
_refine_diff_density_rms         0.075

_shelx_res_file                  
;

    shelx.res created by SHELXL-2014/7

TITL shelxt_a.res in P-1
CELL  0.71073   5.4524   7.1733   8.7708  113.139   91.989  106.635
ZERR     1.00   0.0002   0.0003   0.0003    0.004    0.003    0.003
LATT   1
SFAC  C    H    N    O    CO
UNIT  8 20 2 6 1
MERG   2
OMIT    -2.00  54.00
DFIX  0.850 0.010 H1WA O1W
DFIX  0.850 0.010 H1WB O1W
DANG  1.390 0.020 H1WA H1WB
FMAP   2
PLAN   20
SIZE     0.060   0.140   0.270
ACTA
BOND

L.S.  10
TEMP  -123.00
WGHT    0.033200    0.098200
FVAR      16.22178
CO    5    0.500000    0.500000    0.500000    10.50000    0.01264    0.01352 =
         0.01391    0.00521    0.00222    0.00499
O1    4    0.723569    0.304893    0.486812    11.00000    0.01464    0.01575 =
         0.01982    0.00630    0.00022    0.00555
O1W   4    0.773504    0.624757    0.366281    11.00000    0.01472    0.01671 =
         0.01924    0.00890    0.00255    0.00492
O2    4    0.757771   -0.014480    0.333838    11.00000    0.02000    0.01879 =
         0.02747    0.01063    0.00652    0.01018
N1    3    0.284841    0.220010    0.272911    11.00000    0.01327    0.01628 =
         0.01474    0.00617    0.00226    0.00511
AFIX  13
H1    2    0.095971    0.190378    0.280303    11.00000   -1.20000
AFIX   0
C1    1    0.634964    0.114217    0.372288    11.00000    0.01561    0.01674 =
         0.01612    0.00976    0.00534    0.00547
C2    1    0.358069    0.041163    0.281271    11.00000    0.01600    0.01419 =
         0.01837    0.00532    0.00097    0.00396
AFIX  23
H2A   2    0.341363   -0.068295    0.165644    11.00000   -1.20000
H2B   2    0.236605   -0.026541    0.340324    11.00000   -1.20000
AFIX   0
C3    1    0.321404    0.234728    0.110780    11.00000    0.01917    0.02117 =
         0.01393    0.00642    0.00245    0.00612
AFIX  23
H3A   2    0.236011    0.092005    0.017008    11.00000   -1.20000
H3B   2    0.509088    0.277860    0.105013    11.00000   -1.20000
AFIX   0
C4    1    0.208887    0.395693    0.090955    11.00000    0.02901    0.02842 =
         0.02091    0.01280    0.00171    0.01128
AFIX 137
H4A   2    0.025531    0.358151    0.103394    11.00000   -1.50000
H4B   2    0.223948    0.393519   -0.020703    11.00000   -1.50000
H4C   2    0.304407    0.539518    0.177353    11.00000   -1.50000
AFIX   0
H1WA  2    0.764244    0.734660    0.358116    11.00000    0.03103
H1WB  2    0.924937    0.641694    0.406079    11.00000    0.03250
HKLF    4

REM  shelxt_a.res in P-1
REM R1 =  0.0230 for    1267 Fo > 4sig(Fo)  and  0.0242 for all    1298 data
REM     88 parameters refined using      3 restraints

END

WGHT      0.0332      0.0980

REM Highest difference peak  0.402,  deepest hole -0.309,  1-sigma level  0.075
Q1    1   0.5078  0.0805  0.3191  11.00000  0.05    0.40
Q2    1   0.2700  0.3198  0.1034  11.00000  0.05    0.34
Q3    1   0.4339  0.3602  0.4770  11.00000  0.05    0.31
Q4    1   0.4242  0.6013  0.4822  11.00000  0.05    0.31
Q5    1   0.8623  0.0163  0.4179  11.00000  0.05    0.29
Q6    1   0.3233  0.1250  0.2716  11.00000  0.05    0.28
Q7    1   0.3853  0.4880  0.4186  11.00000  0.05    0.25
Q8    1   0.3782  0.3118  0.3863  11.00000  0.05    0.24
Q9    1   0.6796  0.2013  0.4234  11.00000  0.05    0.23
Q10   1   0.7193  0.0754  0.3210  11.00000  0.05    0.21
Q11   1   0.7615  0.4571  0.3109  11.00000  0.05    0.21
Q12   1   0.3126  0.2226  0.1961  11.00000  0.05    0.20
Q13   1   0.6571 -0.1141  0.2235  11.00000  0.05    0.18
Q14   1   0.7791 -0.1357  0.2139  11.00000  0.05    0.18
Q15   1   0.5010  0.1670  0.0821  11.00000  0.05    0.17
Q16   1   0.9381 -0.0995  0.2592  11.00000  0.05    0.17
Q17   1   0.6854  0.0369  0.3815  11.00000  0.05    0.17
Q18   1   1.0000  0.8215  0.5574  11.00000  0.05    0.16
Q19   1   0.7461  0.5462  0.2370  11.00000  0.05    0.16
Q20   1   0.8512  0.3781  0.5963  11.00000  0.05    0.16
;
_shelx_res_checksum              49884
####################################################################### 
# 
# This file contains crystal structure data downloaded from the 
# Cambridge Structural Database (CSD) hosted by the Cambridge 
# Crystallographic Data Centre (CCDC).
# 
# Full information about CCDC data access policies and citation 
# guidelines are available at http://www.ccdc.cam.ac.uk/access/V1 
# 
# Audit and citation data items may have been added by the CCDC. 
# Please retain this information to preserve the provenance of 
# this file and to allow appropriate attribution of the data. 
# 
#######################################################################

data_1d
_database_code_depnum_ccdc_archive 'CCDC 2069285'
loop_
_audit_author_name
_audit_author_address
'Darko Vusak'
;Department of Chemistry, Faculty of Science, University of Zagreb
Croatia
;
_audit_update_record             
;
2021-03-10 deposited with the CCDC.	2021-07-01 downloaded from the CCDC.
;

_audit_creation_method           SHELXL-2014/7
_shelx_SHELXL_version_number     2014/7
_chemical_name_systematic        
bis(\m-hydroxo)tetrakis(sarcosinato)dicobalt(iii)
_chemical_name_common            ?
_chemical_melting_point          ?
_chemical_formula_moiety         'C12 H26 Co2 N4 O10, 2(H2 O)'
_chemical_formula_sum            'C12 H30 Co2 N4 O12'
_chemical_formula_weight         540.26

loop_
_atom_type_symbol
_atom_type_description
_atom_type_scat_dispersion_real
_atom_type_scat_dispersion_imag
_atom_type_scat_source
C C 0.0033 0.0016 'International Tables Vol C Tables 4.2.6.8 and 6.1.1.4'
H H 0.0000 0.0000 'International Tables Vol C Tables 4.2.6.8 and 6.1.1.4'
N N 0.0061 0.0033 'International Tables Vol C Tables 4.2.6.8 and 6.1.1.4'
O O 0.0106 0.0060 'International Tables Vol C Tables 4.2.6.8 and 6.1.1.4'
Co Co 0.3494 0.9721 'International Tables Vol C Tables 4.2.6.8 and 6.1.1.4'

_space_group_crystal_system      orthorhombic
_space_group_IT_number           61
_space_group_name_H-M_alt        'P b c a'
_space_group_name_Hall           '-P 2ac 2ab'

_shelx_space_group_comment       
;
The symmetry employed for this shelxl refinement is uniquely defined
by the following loop, which should always be used as a source of
symmetry information in preference to the above space-group names.
They are only intended as comments.
;

loop_
_space_group_symop_operation_xyz
'x, y, z'
'-x+1/2, -y, z+1/2'
'-x, y+1/2, -z+1/2'
'x+1/2, -y+1/2, -z'
'-x, -y, -z'
'x-1/2, y, -z-1/2'
'x, -y-1/2, z-1/2'
'-x-1/2, y-1/2, z'

_cell_length_a                   15.5085(8)
_cell_length_b                   14.6844(6)
_cell_length_c                   18.0637(9)
_cell_angle_alpha                90
_cell_angle_beta                 90
_cell_angle_gamma                90
_cell_volume                     4113.7(3)
_cell_formula_units_Z            8
_cell_measurement_temperature    295(2)
_cell_measurement_reflns_used    2872
_cell_measurement_theta_min      2.2400
_cell_measurement_theta_max      28.5060

_exptl_crystal_description       plate
_exptl_crystal_colour            violet
_exptl_crystal_density_meas      ?
_exptl_crystal_density_method    ?
_exptl_crystal_density_diffrn    1.745
_exptl_crystal_F_000             2240
_exptl_transmission_factor_min   ?
_exptl_transmission_factor_max   ?
_exptl_crystal_size_max          0.480
_exptl_crystal_size_mid          0.110
_exptl_crystal_size_min          0.020
_exptl_absorpt_coefficient_mu    1.681
_shelx_estimated_absorpt_T_min   0.499
_shelx_estimated_absorpt_T_max   0.967
_exptl_absorpt_correction_type   multi-scan
_exptl_absorpt_correction_T_min  0.85891
_exptl_absorpt_correction_T_max  1.00000
_exptl_absorpt_process_details   
;
CrysAlisPro 1.171.40.53 (Rigaku Oxford Diffraction, 2019)
Empirical absorption correction using spherical harmonics,
 implemented in SCALE3 ABSPACK scaling algorithm.
;
_exptl_absorpt_special_details   ?
_diffrn_ambient_temperature      295(2)
_diffrn_radiation_wavelength     0.71073
_diffrn_radiation_type           MoK\a
_diffrn_source                   'fine-focus sealed X-ray tube'
_diffrn_measurement_device_type  'Xcalibur, Sapphire3'
_diffrn_measurement_method       '\w scans'
_diffrn_detector_area_resol_mean 16.3426
_diffrn_reflns_number            18569
_diffrn_reflns_av_unetI/netI     0.0580
_diffrn_reflns_av_R_equivalents  0.0742
_diffrn_reflns_limit_h_min       -19
_diffrn_reflns_limit_h_max       19
_diffrn_reflns_limit_k_min       -18
_diffrn_reflns_limit_k_max       12
_diffrn_reflns_limit_l_min       -11
_diffrn_reflns_limit_l_max       22
_diffrn_reflns_theta_min         2.255
_diffrn_reflns_theta_max         25.992
_diffrn_reflns_theta_full        25.242
_diffrn_measured_fraction_theta_max 0.999
_diffrn_measured_fraction_theta_full 0.999
_diffrn_reflns_Laue_measured_fraction_max 0.999
_diffrn_reflns_Laue_measured_fraction_full 0.999
_diffrn_reflns_point_group_measured_fraction_max 0.999
_diffrn_reflns_point_group_measured_fraction_full 0.999
_reflns_number_total             4042
_reflns_number_gt                2961
_reflns_threshold_expression     'I > 2\s(I)'
_reflns_Friedel_coverage         0.000
_reflns_Friedel_fraction_max     .
_reflns_Friedel_fraction_full    .

_reflns_special_details          
;
 Reflections were merged by SHELXL according to the crystal
 class for the calculation of statistics and refinement.
 
 _reflns_Friedel_fraction is defined as the number of unique
 Friedel pairs measured divided by the number that would be
 possible theoretically, ignoring centric projections and
 systematic absences.
;

_computing_data_collection       'CrysAlisPro 1.171.40.53 (Rigaku OD, 2019)'
_computing_cell_refinement       'CrysAlisPro 1.171.40.53 (Rigaku OD, 2019)'
_computing_data_reduction        'CrysAlisPro 1.171.40.53 (Rigaku OD, 2019)'
_computing_structure_solution    'SHELXS-2016/4 (Sheldrick, 2016)'
_computing_structure_refinement  'SHELXL-2014/7 (Sheldrick, 2014)'
_computing_molecular_graphics    'MERCURY (C.F. Macrae et al., 2008)'
_computing_publication_material  'SHELXL-2016/4 (Sheldrick, 2016)'
_refine_special_details          ?
_refine_ls_structure_factor_coef Fsqd
_refine_ls_matrix_type           full
_refine_ls_weighting_scheme      calc
_refine_ls_weighting_details     
'w=1/[\s^2^(Fo^2^)+(0.0386P)^2^+1.4571P] where P=(Fo^2^+2Fc^2^)/3'
_atom_sites_solution_primary     ?
_atom_sites_solution_secondary   ?
_atom_sites_solution_hydrogens   mixed
_refine_ls_hydrogen_treatment    mixed
_refine_ls_extinction_method     none
_refine_ls_extinction_coef       .
_refine_ls_number_reflns         4042
_refine_ls_number_parameters     296
_refine_ls_number_restraints     8
_refine_ls_R_factor_all          0.0697
_refine_ls_R_factor_gt           0.0424
_refine_ls_wR_factor_ref         0.0909
_refine_ls_wR_factor_gt          0.0814
_refine_ls_goodness_of_fit_ref   1.024
_refine_ls_restrained_S_all      1.023
_refine_ls_shift/su_max          0.000
_refine_ls_shift/su_mean         0.000

loop_
_atom_site_label
_atom_site_type_symbol
_atom_site_fract_x
_atom_site_fract_y
_atom_site_fract_z
_atom_site_U_iso_or_equiv
_atom_site_adp_type
_atom_site_occupancy
_atom_site_site_symmetry_order
_atom_site_calc_flag
_atom_site_refinement_flags_posn
_atom_site_refinement_flags_adp
_atom_site_refinement_flags_occupancy
_atom_site_disorder_assembly
_atom_site_disorder_group
O1W O -0.0489(3) 0.3799(3) 0.4499(3) 0.0896(13) Uani 1 1 d D . . . .
O2W O 0.0530(3) 0.7372(3) -0.0546(2) 0.0871(13) Uani 1 1 d D . . . .
H1WB H -0.020(3) 0.414(3) 0.422(3) 0.10(2) Uiso 1 1 d D . . . .
H2H H 0.161(2) 0.7324(14) 0.128(2) 0.045(12) Uiso 1 1 d D . . . .
H1H H 0.229(2) 0.5229(12) 0.224(2) 0.040(11) Uiso 1 1 d D . . . .
H1WA H -0.1015(10) 0.395(3) 0.448(3) 0.10(2) Uiso 1 1 d D . . . .
H2WA H 0.084(4) 0.690(2) -0.046(2) 0.14(3) Uiso 1 1 d D . . . .
H2WB H 0.0490 0.7681 -0.0151 0.19(4) Uiso 1 1 d D . . . .
Co1 Co 0.20913(3) 0.58267(3) 0.10784(3) 0.02207(13) Uani 1 1 d . . . . .
Co2 Co 0.17447(3) 0.67249(3) 0.24592(3) 0.02437(13) Uani 1 1 d . . . . .
O1H O 0.24248(14) 0.57516(13) 0.20804(13) 0.0238(5) Uani 1 1 d D . . . .
O2H O 0.14292(15) 0.68200(14) 0.14369(14) 0.0274(5) Uani 1 1 d D . . . .
O13 O 0.26738(15) 0.75474(14) 0.23179(14) 0.0311(6) Uani 1 1 d . . . . .
O11 O 0.17621(16) 0.60473(15) 0.00787(14) 0.0329(6) Uani 1 1 d . . . . .
O14 O 0.08217(15) 0.59141(15) 0.26468(15) 0.0360(6) Uani 1 1 d . . . . .
N12 N 0.11006(16) 0.49977(16) 0.12019(17) 0.0277(7) Uani 1 1 d . . . . .
H12 H 0.1088 0.4819 0.1724 0.033 Uiso 1 1 calc R U . . .
O12 O 0.27230(13) 0.47686(13) 0.08179(13) 0.0262(5) Uani 1 1 d . . . . .
O23 O 0.30412(16) 0.89989(14) 0.23725(15) 0.0367(6) Uani 1 1 d . . . . .
N11 N 0.31163(17) 0.65416(17) 0.08449(17) 0.0287(7) Uani 1 1 d . . . . .
H11 H 0.2983 0.7179 0.0960 0.034 Uiso 1 1 calc R U . . .
O22 O 0.25901(16) 0.33046(14) 0.05671(16) 0.0414(7) Uani 1 1 d . . . . .
N13 N 0.10643(19) 0.78029(17) 0.27356(18) 0.0340(7) Uani 1 1 d . . . . .
H13 H 0.1045 0.7817 0.3278 0.041 Uiso 1 1 calc R U . . .
N14 N 0.2102(2) 0.64700(19) 0.34817(17) 0.0348(7) Uani 1 1 d . . . . .
H14 H 0.1898 0.6975 0.3790 0.042 Uiso 1 1 calc R U . . .
C13 C 0.2495(2) 0.8392(2) 0.24021(19) 0.0282(8) Uani 1 1 d . . . . .
O21 O 0.2267(2) 0.6576(2) -0.09833(16) 0.0596(9) Uani 1 1 d . . . . .
C12 C 0.2272(2) 0.4048(2) 0.0713(2) 0.0286(8) Uani 1 1 d . . . . .
C11 C 0.2374(3) 0.6378(2) -0.0331(2) 0.0383(9) Uani 1 1 d . . . . .
C22 C 0.1315(2) 0.4170(2) 0.0772(2) 0.0361(9) Uani 1 1 d . . . . .
H22A H 0.1070 0.4219 0.0279 0.043 Uiso 1 1 calc R U . . .
H22B H 0.1064 0.3642 0.1011 0.043 Uiso 1 1 calc R U . . .
C14 C 0.0875(3) 0.5445(2) 0.3247(2) 0.0390(10) Uani 1 1 d . . . . .
C32 C 0.0232(2) 0.5351(3) 0.1019(3) 0.0463(11) Uani 1 1 d . . . . .
H32A H 0.0226 0.5561 0.0516 0.069 Uiso 1 1 calc R U . . .
H32B H 0.0093 0.5846 0.1344 0.069 Uiso 1 1 calc R U . . .
H32C H -0.0185 0.4874 0.1078 0.069 Uiso 1 1 calc R U . . .
C24 C 0.1644(3) 0.5637(3) 0.3730(2) 0.0514(11) Uani 1 1 d . . . . .
H24A H 0.1456 0.5715 0.4238 0.062 Uiso 1 1 calc R U . . .
H24B H 0.2036 0.5123 0.3713 0.062 Uiso 1 1 calc R U . . .
C21 C 0.3234(2) 0.6478(2) 0.0043(2) 0.0375(9) Uani 1 1 d . . . . .
H21A H 0.3594 0.5958 -0.0073 0.045 Uiso 1 1 calc R U . . .
H21B H 0.3520 0.7022 -0.0136 0.045 Uiso 1 1 calc R U . . .
C31 C 0.3915(2) 0.6303(3) 0.1252(3) 0.0433(10) Uani 1 1 d . . . . .
H31A H 0.4060 0.5678 0.1157 0.065 Uiso 1 1 calc R U . . .
H31B H 0.3824 0.6387 0.1773 0.065 Uiso 1 1 calc R U . . .
H31C H 0.4377 0.6688 0.1089 0.065 Uiso 1 1 calc R U . . .
O24 O 0.03608(18) 0.48480(17) 0.3420(2) 0.0612(10) Uani 1 1 d . . . . .
C23 C 0.1552(2) 0.8615(2) 0.2499(2) 0.0349(9) Uani 1 1 d . . . . .
H23A H 0.1489 0.9091 0.2867 0.042 Uiso 1 1 calc R U . . .
H23B H 0.1319 0.8839 0.2035 0.042 Uiso 1 1 calc R U . . .
C34 C 0.3040(3) 0.6395(3) 0.3592(3) 0.0547(12) Uani 1 1 d . . . . .
H34A H 0.3157 0.6239 0.4098 0.082 Uiso 1 1 calc R U . . .
H34B H 0.3308 0.6967 0.3477 0.082 Uiso 1 1 calc R U . . .
H34C H 0.3267 0.5931 0.3273 0.082 Uiso 1 1 calc R U . . .
C33 C 0.0174(2) 0.7825(3) 0.2481(3) 0.0513(12) Uani 1 1 d . . . . .
H33A H -0.0087 0.8390 0.2625 0.077 Uiso 1 1 calc R U . . .
H33B H -0.0139 0.7328 0.2698 0.077 Uiso 1 1 calc R U . . .
H33C H 0.0161 0.7770 0.1951 0.077 Uiso 1 1 calc R U . . .

loop_
_atom_site_aniso_label
_atom_site_aniso_U_11
_atom_site_aniso_U_22
_atom_site_aniso_U_33
_atom_site_aniso_U_23
_atom_site_aniso_U_13
_atom_site_aniso_U_12
O1W 0.057(3) 0.117(3) 0.095(4) 0.058(3) 0.009(2) -0.002(2)
O2W 0.105(3) 0.086(3) 0.070(3) -0.007(3) -0.028(2) 0.040(2)
Co1 0.0282(2) 0.0172(2) 0.0208(3) -0.0004(2) -0.0021(2) 0.00057(17)
Co2 0.0321(3) 0.0173(2) 0.0237(3) -0.0010(2) 0.0020(2) 0.00015(18)
O1H 0.0316(13) 0.0168(11) 0.0229(14) -0.0003(11) -0.0028(10) 0.0011(9)
O2H 0.0366(14) 0.0193(12) 0.0264(15) -0.0003(11) -0.0018(11) 0.0047(10)
O13 0.0393(13) 0.0179(11) 0.0361(16) -0.0037(11) 0.0042(12) -0.0022(10)
O11 0.0434(15) 0.0329(13) 0.0224(14) 0.0018(12) -0.0069(12) 0.0024(11)
O14 0.0399(15) 0.0270(12) 0.0412(18) 0.0006(13) 0.0075(12) -0.0040(11)
N12 0.0277(15) 0.0277(14) 0.0278(18) -0.0019(13) -0.0023(13) -0.0027(12)
O12 0.0329(13) 0.0169(10) 0.0287(15) -0.0032(11) 0.0010(11) -0.0008(9)
O23 0.0540(17) 0.0208(11) 0.0353(17) 0.0032(11) -0.0025(13) -0.0099(11)
N11 0.0364(17) 0.0195(13) 0.0302(18) -0.0021(13) 0.0021(13) -0.0024(11)
O22 0.0522(16) 0.0197(12) 0.052(2) -0.0065(13) 0.0055(14) 0.0021(11)
N13 0.0431(18) 0.0251(15) 0.034(2) -0.0004(14) 0.0072(15) 0.0063(13)
N14 0.055(2) 0.0264(14) 0.0228(18) -0.0039(14) 0.0006(15) 0.0039(13)
C13 0.044(2) 0.0230(17) 0.0174(19) 0.0010(16) -0.0017(16) 0.0008(15)
O21 0.082(2) 0.073(2) 0.0245(17) 0.0115(16) 0.0025(15) 0.0088(17)
C12 0.042(2) 0.0220(17) 0.022(2) 0.0041(16) 0.0005(16) -0.0003(15)
C11 0.060(3) 0.0276(19) 0.027(2) -0.0008(18) 0.002(2) 0.0078(17)
C22 0.038(2) 0.0287(18) 0.041(2) -0.0118(19) -0.0016(18) -0.0075(16)
C14 0.052(2) 0.0236(18) 0.042(3) -0.0022(19) 0.022(2) 0.0026(17)
C32 0.030(2) 0.051(2) 0.058(3) -0.005(2) -0.006(2) 0.0014(18)
C24 0.086(3) 0.038(2) 0.030(3) 0.010(2) 0.007(2) -0.003(2)
C21 0.045(2) 0.0331(19) 0.035(2) 0.0028(18) 0.0132(19) -0.0010(17)
C31 0.034(2) 0.044(2) 0.052(3) -0.002(2) -0.005(2) -0.0063(17)
O24 0.064(2) 0.0368(15) 0.082(3) 0.0100(17) 0.0347(19) -0.0065(14)
C23 0.049(2) 0.0191(15) 0.037(2) -0.0007(18) -0.0072(19) 0.0037(15)
C34 0.062(3) 0.066(3) 0.036(3) 0.006(2) -0.016(2) 0.006(2)
C33 0.038(2) 0.041(2) 0.075(4) 0.009(2) 0.005(2) 0.0057(18)

_geom_special_details            
;
 All esds (except the esd in the dihedral angle between two l.s. planes)
 are estimated using the full covariance matrix.  The cell esds are taken
 into account individually in the estimation of esds in distances, angles
 and torsion angles; correlations between esds in cell parameters are only
 used when they are defined by crystal symmetry.  An approximate (isotropic)
 treatment of cell esds is used for estimating esds involving l.s. planes.
;

loop_
_geom_bond_atom_site_label_1
_geom_bond_atom_site_label_2
_geom_bond_distance
_geom_bond_site_symmetry_2
_geom_bond_publ_flag
Co1 O1H 1.886(2) . ?
Co1 O12 1.896(2) . ?
Co1 O2H 1.898(2) . ?
Co1 O11 1.904(2) . ?
Co1 N11 1.951(3) . ?
Co1 N12 1.973(3) . ?
Co1 Co2 2.8721(7) . ?
Co2 O14 1.893(2) . ?
Co2 O13 1.897(2) . ?
Co2 O1H 1.903(2) . ?
Co2 O2H 1.915(3) . ?
Co2 N13 1.967(3) . ?
Co2 N14 1.964(3) . ?
O13 C13 1.279(3) . ?
O11 C11 1.298(4) . ?
O14 C14 1.287(5) . ?
N12 C22 1.480(4) . ?
N12 C32 1.481(4) . ?
O12 C12 1.283(4) . ?
O23 C13 1.232(4) . ?
N11 C21 1.462(5) . ?
N11 C31 1.482(4) . ?
O22 C12 1.226(4) . ?
N13 C33 1.456(5) . ?
N13 C23 1.475(4) . ?
N14 C34 1.472(5) . ?
N14 C24 1.483(5) . ?
C13 C23 1.508(5) . ?
O21 C11 1.224(5) . ?
C12 C22 1.499(5) . ?
C11 C21 1.503(5) . ?
C14 O24 1.226(4) . ?
C14 C24 1.505(6) . ?

loop_
_geom_angle_atom_site_label_1
_geom_angle_atom_site_label_2
_geom_angle_atom_site_label_3
_geom_angle
_geom_angle_site_symmetry_1
_geom_angle_site_symmetry_3
_geom_angle_publ_flag
O1H Co1 O12 92.79(10) . . ?
O1H Co1 O2H 82.29(10) . . ?
O12 Co1 O2H 173.76(10) . . ?
O1H Co1 O11 173.56(9) . . ?
O12 Co1 O11 92.44(10) . . ?
O2H Co1 O11 92.74(10) . . ?
O1H Co1 N11 90.89(11) . . ?
O12 Co1 N11 88.07(10) . . ?
O2H Co1 N11 95.80(11) . . ?
O11 Co1 N11 85.53(12) . . ?
O1H Co1 N12 93.95(11) . . ?
O12 Co1 N12 85.69(10) . . ?
O2H Co1 N12 90.81(10) . . ?
O11 Co1 N12 90.19(12) . . ?
N11 Co1 N12 172.27(12) . . ?
O1H Co1 Co2 40.94(6) . . ?
O12 Co1 Co2 133.51(8) . . ?
O2H Co1 Co2 41.36(8) . . ?
O11 Co1 Co2 134.04(7) . . ?
N11 Co1 Co2 95.34(9) . . ?
N12 Co1 Co2 92.26(9) . . ?
O14 Co2 O13 177.40(12) . . ?
O14 Co2 O1H 90.64(10) . . ?
O13 Co2 O1H 90.51(9) . . ?
O14 Co2 O2H 91.45(11) . . ?
O13 Co2 O2H 91.03(11) . . ?
O1H Co2 O2H 81.36(10) . . ?
O14 Co2 N13 93.15(11) . . ?
O13 Co2 N13 85.94(11) . . ?
O1H Co2 N13 173.13(12) . . ?
O2H Co2 N13 92.81(12) . . ?
O14 Co2 N14 85.70(12) . . ?
O13 Co2 N14 91.92(12) . . ?
O1H Co2 N14 92.21(11) . . ?
O2H Co2 N14 172.95(10) . . ?
N13 Co2 N14 93.79(13) . . ?
O14 Co2 Co1 90.47(8) . . ?
O13 Co2 Co1 91.91(8) . . ?
O1H Co2 Co1 40.48(7) . . ?
O2H Co2 Co1 40.90(6) . . ?
N13 Co2 Co1 133.66(10) . . ?
N14 Co2 Co1 132.54(9) . . ?
Co1 O1H Co2 98.58(10) . . ?
Co1 O2H Co2 97.74(10) . . ?
C13 O13 Co2 115.8(2) . . ?
C11 O11 Co1 114.1(2) . . ?
C14 O14 Co2 116.1(2) . . ?
C22 N12 C32 112.0(3) . . ?
C22 N12 Co1 105.8(2) . . ?
C32 N12 Co1 117.9(2) . . ?
C12 O12 Co1 115.5(2) . . ?
C21 N11 C31 111.8(3) . . ?
C21 N11 Co1 106.3(2) . . ?
C31 N11 Co1 116.5(2) . . ?
C33 N13 C23 112.1(3) . . ?
C33 N13 Co2 116.5(2) . . ?
C23 N13 Co2 107.6(2) . . ?
C34 N14 C24 111.8(3) . . ?
C34 N14 Co2 114.8(2) . . ?
C24 N14 Co2 107.8(2) . . ?
O23 C13 O13 123.2(3) . . ?
O23 C13 C23 121.0(3) . . ?
O13 C13 C23 115.8(3) . . ?
O22 C12 O12 123.1(3) . . ?
O22 C12 C22 121.4(3) . . ?
O12 C12 C22 115.5(3) . . ?
O21 C11 O11 122.7(4) . . ?
O21 C11 C21 122.0(4) . . ?
O11 C11 C21 115.4(3) . . ?
N12 C22 C12 111.0(3) . . ?
O24 C14 O14 123.8(4) . . ?
O24 C14 C24 120.1(4) . . ?
O14 C14 C24 116.0(3) . . ?
N14 C24 C14 111.1(3) . . ?
N11 C21 C11 110.0(3) . . ?
N13 C23 C13 110.8(3) . . ?

_refine_diff_density_max         0.484
_refine_diff_density_min         -0.485
_refine_diff_density_rms         0.086

_shelx_res_file                  
;

    shelx.res created by SHELXL-2014/7

TITL exp_2267_n in Pbca
CELL  0.71073  15.5085  14.6844  18.0637   90.000   90.000   90.000
ZERR     8.00   0.0008   0.0006   0.0009    0.000    0.000    0.000
LATT   1
SYMM  1/2 - X, - Y, 1/2 + Z
SYMM  - X, 1/2 + Y, 1/2 - Z
SYMM  1/2 + X, 1/2 - Y, - Z
SFAC  C    H    N    O    CO
UNIT  96 240 32 96 16
MERG   2
OMIT    -4.00  52.00
OMIT     1   1   1
OMIT     0   2   1
OMIT     2   0   0
omit 0 10 0
DANG  1.390 0.020 H1WA H1WB
DFIX  0.850 0.010 H1WB O1W
DFIX  0.850 0.010 O1W H1WA
DFIX  0.850 0.010 H2WA O2W
DFIX  0.850 0.010 O1H H1H
DFIX  0.850 0.010 O2H H2H
DFIX  0.850 0.010 H2WB O2W
DANG  1.390 0.020 H2WB H2WA
FMAP   2
PLAN  120
SIZE     0.020   0.110   0.480
ACTA
BOND

L.S.  20
TEMP    22.00
WGHT    0.038600    1.457100
FVAR       1.02866
O1W   4   -0.048902    0.379880    0.449937    11.00000    0.05651    0.11674 =
         0.09548    0.05794    0.00864   -0.00241
O2W   4    0.053004    0.737188   -0.054573    11.00000    0.10521    0.08576 =
         0.07042   -0.00654   -0.02815    0.04028
H1WB  2   -0.019876    0.414124    0.421788    11.00000    0.10355
H2H   2    0.160934    0.732376    0.128158    11.00000    0.04504
H1H   2    0.228782    0.522940    0.223644    11.00000    0.03960
H1WA  2   -0.101548    0.395091    0.448203    11.00000    0.10133
H2WA  2    0.083552    0.690199   -0.046375    11.00000    0.14056
H2WB  2   10.048994   10.768092    9.984877    11.00000    0.19218
MOLE    1
CO1   5    0.209134    0.582672    0.107842    11.00000    0.02817    0.01725 =
         0.02080   -0.00036   -0.00213    0.00057
CO2   5    0.174474    0.672492    0.245915    11.00000    0.03211    0.01734 =
         0.02366   -0.00099    0.00199    0.00015
O1H   4    0.242476    0.575158    0.208039    11.00000    0.03161    0.01681 =
         0.02287   -0.00028   -0.00277    0.00111
O2H   4    0.142917    0.681999    0.143690    11.00000    0.03660    0.01928 =
         0.02637   -0.00026   -0.00184    0.00472
O13   4    0.267382    0.754739    0.231788    11.00000    0.03931    0.01793 =
         0.03607   -0.00369    0.00424   -0.00220
O11   4    0.176209    0.604726    0.007871    11.00000    0.04338    0.03287 =
         0.02237    0.00185   -0.00694    0.00244
O14   4    0.082169    0.591413    0.264684    11.00000    0.03987    0.02701 =
         0.04122    0.00062    0.00754   -0.00404
N12   3    0.110058    0.499772    0.120191    11.00000    0.02767    0.02766 =
         0.02779   -0.00192   -0.00228   -0.00274
AFIX  13
H12   2    0.108765    0.481877    0.172445    11.00000   -1.20000
AFIX   0
O12   4    0.272302    0.476860    0.081786    11.00000    0.03288    0.01694 =
         0.02874   -0.00319    0.00102   -0.00083
O23   4    0.304122    0.899891    0.237246    11.00000    0.05398    0.02076 =
         0.03534    0.00322   -0.00253   -0.00989
N11   3    0.311630    0.654155    0.084494    11.00000    0.03645    0.01947 =
         0.03016   -0.00211    0.00208   -0.00237
AFIX  13
H11   2    0.298345    0.717852    0.095985    11.00000   -1.20000
AFIX   0
O22   4    0.259013    0.330460    0.056713    11.00000    0.05217    0.01969 =
         0.05222   -0.00650    0.00552    0.00206
N13   3    0.106433    0.780287    0.273555    11.00000    0.04312    0.02508 =
         0.03376   -0.00043    0.00725    0.00633
AFIX  13
H13   2    0.104535    0.781728    0.327770    11.00000   -1.20000
AFIX   0
N14   3    0.210216    0.646996    0.348166    11.00000    0.05519    0.02636 =
         0.02275   -0.00391    0.00057    0.00391
AFIX  13
H14   2    0.189829    0.697545    0.378963    11.00000   -1.20000
AFIX   0
C13   1    0.249458    0.839155    0.240213    11.00000    0.04416    0.02299 =
         0.01742    0.00096   -0.00170    0.00080
O21   4    0.226738    0.657586   -0.098329    11.00000    0.08155    0.07266 =
         0.02447    0.01153    0.00251    0.00881
C12   1    0.227204    0.404772    0.071345    11.00000    0.04168    0.02203 =
         0.02219    0.00409    0.00045   -0.00027
C11   1    0.237376    0.637758   -0.033141    11.00000    0.06001    0.02756 =
         0.02748   -0.00078    0.00219    0.00776
C22   1    0.131514    0.417036    0.077161    11.00000    0.03823    0.02871 =
         0.04132   -0.01175   -0.00163   -0.00746
AFIX  23
H22A  2    0.106990    0.421908    0.027921    11.00000   -1.20000
H22B  2    0.106387    0.364170    0.101062    11.00000   -1.20000
AFIX   0
C14   1    0.087474    0.544505    0.324680    11.00000    0.05174    0.02356 =
         0.04156   -0.00219    0.02155    0.00258
C32   1    0.023213    0.535070    0.101892    11.00000    0.03025    0.05096 =
         0.05770   -0.00517   -0.00577    0.00137
AFIX 137
H32A  2    0.022583    0.556116    0.051579    11.00000   -1.50000
H32B  2    0.009287    0.584624    0.134431    11.00000   -1.50000
H32C  2   -0.018544    0.487360    0.107802    11.00000   -1.50000
AFIX   0
C24   1    0.164403    0.563744    0.372958    11.00000    0.08607    0.03824 =
         0.02975    0.00969    0.00668   -0.00321
AFIX  23
H24A  2    0.145611    0.571533    0.423783    11.00000   -1.20000
H24B  2    0.203584    0.512296    0.371291    11.00000   -1.20000
AFIX   0
C21   1    0.323365    0.647838    0.004342    11.00000    0.04461    0.03314 =
         0.03474    0.00275    0.01322   -0.00095
AFIX  23
H21A  2    0.359439    0.595812   -0.007303    11.00000   -1.20000
H21B  2    0.352007    0.702232   -0.013649    11.00000   -1.20000
AFIX   0
C31   1    0.391466    0.630276    0.125183    11.00000    0.03377    0.04438 =
         0.05171   -0.00200   -0.00461   -0.00634
AFIX 137
H31A  2    0.405982    0.567808    0.115679    11.00000   -1.50000
H31B  2    0.382394    0.638733    0.177303    11.00000   -1.50000
H31C  2    0.437740    0.668819    0.108923    11.00000   -1.50000
AFIX   0
O24   4    0.036085    0.484797    0.342018    11.00000    0.06435    0.03679 =
         0.08239    0.01001    0.03468   -0.00649
C23   1    0.155193    0.861486    0.249921    11.00000    0.04881    0.01913 =
         0.03691   -0.00072   -0.00717    0.00369
AFIX  23
H23A  2    0.148926    0.909148    0.286710    11.00000   -1.20000
H23B  2    0.131937    0.883886    0.203518    11.00000   -1.20000
AFIX   0
C34   1    0.304014    0.639525    0.359197    11.00000    0.06175    0.06612 =
         0.03635    0.00591   -0.01644    0.00625
AFIX 137
H34A  2    0.315706    0.623889    0.409814    11.00000   -1.50000
H34B  2    0.330817    0.696737    0.347714    11.00000   -1.50000
H34C  2    0.326678    0.593079    0.327257    11.00000   -1.50000
AFIX   0
C33   1    0.017393    0.782467    0.248057    11.00000    0.03752    0.04148 =
         0.07491    0.00924    0.00465    0.00570
AFIX 137
H33A  2   -0.008725    0.839021    0.262478    11.00000   -1.50000
H33B  2   -0.013891    0.732781    0.269774    11.00000   -1.50000
H33C  2    0.016089    0.777035    0.195107    11.00000   -1.50000
AFIX   0
HKLF    4

REM  exp_2267_n in Pbca
REM R1 =  0.0424 for    2961 Fo > 4sig(Fo)  and  0.0697 for all    4042 data
REM    296 parameters refined using      8 restraints

END

WGHT      0.0349      1.4173

REM Highest difference peak  0.484,  deepest hole -0.485,  1-sigma level  0.086
Q1    1   0.0091  0.7200 -0.0029  11.00000  0.05    0.48
Q2    1   0.2786  0.3397  0.0991  11.00000  0.05    0.45
Q3    1   0.2798  0.5826  0.1110  11.00000  0.05    0.38
Q4    1   0.2704  0.8737  0.2089  11.00000  0.05    0.33
Q5    1  -0.0735  0.3690  0.4138  11.00000  0.05    0.33
Q6    1   0.0930  0.7947  0.2271  11.00000  0.05    0.31
Q7    1  -0.0235  0.4632  0.3374  11.00000  0.05    0.29
Q8    1   0.1470  0.5833  0.0971  11.00000  0.05    0.29
Q9    1   0.3948  0.6195  0.3188  11.00000  0.05    0.29
Q10   1   0.1811  0.3958  0.0971  11.00000  0.05    0.29
Q11   1   0.0210  0.5199  0.3103  11.00000  0.05    0.28
Q12   1  -0.0191  0.7165  0.0394  11.00000  0.05    0.28
Q13   1   0.1990  0.5191  0.0995  11.00000  0.05    0.28
Q14   1   0.2399  0.6712  0.2372  11.00000  0.05    0.28
Q15   1   0.3567  0.6208  0.3051  11.00000  0.05    0.28
Q16   1  -0.0464  0.3842  0.3908  11.00000  0.05    0.27
Q17   1  -0.0142  0.5661  0.2106  11.00000  0.05    0.27
Q18   1   0.1514  0.8980  0.2532  11.00000  0.05    0.27
Q19   1   0.4146  0.5435  0.2194  11.00000  0.05    0.27
Q20   1   0.2826  0.5588  0.3879  11.00000  0.05    0.27
Q21   1   0.2804  0.4632  0.1423  11.00000  0.05    0.26
Q22   1   0.2220  0.6589  0.1134  11.00000  0.05    0.26
Q23   1   0.4263  0.5752  0.2664  11.00000  0.05    0.26
Q24   1   0.2495  0.4126  0.1029  11.00000  0.05    0.26
Q25   1   0.3525  0.6757  0.3296  11.00000  0.05    0.25
Q26   1   0.0465  0.7821  0.1952  11.00000  0.05    0.25
Q27   1   0.2383  0.3596  0.0385  11.00000  0.05    0.25
Q28   1   0.4274  0.6613  0.0792  11.00000  0.05    0.25
Q29   1   0.1727  0.6758 -0.0909  11.00000  0.05    0.25
Q30   1   0.2165  0.7600  0.0955  11.00000  0.05    0.25
Q31   1   0.1659  0.9675  0.2156  11.00000  0.05    0.25
Q32   1   0.3900  0.5842  0.1834  11.00000  0.05    0.25
Q33   1   0.3231  0.3417  0.0446  11.00000  0.05    0.25
Q34   1   0.2554  0.2967  0.0562  11.00000  0.05    0.25
Q35   1  -0.0293  0.7818  0.3038  11.00000  0.05    0.24
Q36   1   0.2548  0.3708  0.0519  11.00000  0.05    0.24
Q37   1   0.0981  0.3846  0.0660  11.00000  0.05    0.24
Q38   1   0.3325  0.5460  0.2182  11.00000  0.05    0.24
Q39   1   0.2294  0.4033  0.0936  11.00000  0.05    0.24
Q40   1   0.1696  0.6925  0.2000  11.00000  0.05    0.24
Q41   1   0.3880  0.5190  0.1691  11.00000  0.05    0.24
Q42   1   0.2744  0.9394  0.2430  11.00000  0.05    0.24
Q43   1   0.2507  0.4566  0.0793  11.00000  0.05    0.24
Q44   1   0.2384  0.6167  0.3433  11.00000  0.05    0.24
Q45   1   0.3400  0.5799  0.4090  11.00000  0.05    0.24
Q46   1   0.1416  0.9460  0.2697  11.00000  0.05    0.23
Q47   1   0.0058  0.4639  0.1440  11.00000  0.05    0.23
Q48   1   0.1384  0.4143  0.0205  11.00000  0.05    0.23
Q49   1   0.1195  0.3211  0.1677  11.00000  0.05    0.23
Q50   1  -0.0403  0.5330  0.3060  11.00000  0.05    0.23
Q51   1   0.2659  0.7973  0.2226  11.00000  0.05    0.23
Q52   1   0.2076  0.8556  0.2544  11.00000  0.05    0.23
Q53   1   0.1091  0.3584  0.0444  11.00000  0.05    0.23
Q54   1   0.3742  0.7182  0.4199  11.00000  0.05    0.23
Q55   1   0.1894  0.9840  0.3043  11.00000  0.05    0.23
Q56   1   0.2165  0.3256  0.0845  11.00000  0.05    0.23
Q57   1   0.2043  0.5876  0.0377  11.00000  0.05    0.22
Q58   1  -0.0761  0.6029  0.0815  11.00000  0.05    0.22
Q59   1   0.0258  0.6031  0.0892  11.00000  0.05    0.22
Q60   1  -0.0319  0.5174  0.1114  11.00000  0.05    0.22
Q61   1   0.3020  0.7204  0.3494  11.00000  0.05    0.22
Q62   1   0.4325  0.5922  0.1046  11.00000  0.05    0.22
Q63   1   0.3299  0.6403  0.1077  11.00000  0.05    0.22
Q64   1  -0.0142  0.4020  0.4411  11.00000  0.05    0.22
Q65   1   0.4145  0.6754  0.3269  11.00000  0.05    0.22
Q66   1   0.2593  0.5043  0.1088  11.00000  0.05    0.22
Q67   1   0.0361  0.9359  0.2666  11.00000  0.05    0.22
Q68   1   0.3574  0.6396  0.1024  11.00000  0.05    0.22
Q69   1   0.0354  0.8770 -0.0602  11.00000  0.05    0.22
Q70   1   0.4411  0.8003 -0.0384  11.00000  0.05    0.22
Q71   1  -0.0576  0.3235  0.4756  11.00000  0.05    0.21
Q72   1   0.4734  0.6898  0.1467  11.00000  0.05    0.21
Q73   1   0.3009  0.4588  0.0865  11.00000  0.05    0.21
Q74   1   0.2064  0.6411  0.0433  11.00000  0.05    0.21
Q75   1   0.3102  0.6757  0.1021  11.00000  0.05    0.21
Q76   1   0.3275  0.6818  0.4506  11.00000  0.05    0.21
Q77   1   0.3158  0.8482  0.2541  11.00000  0.05    0.21
Q78   1   0.3115  0.5452  0.3427  11.00000  0.05    0.21
Q79   1   0.3487  0.6728  0.1786  11.00000  0.05    0.21
Q80   1   0.3116  0.5394  0.1890  11.00000  0.05    0.21
Q81   1   0.1710  0.5428  0.4332  11.00000  0.05    0.21
Q82   1   0.2678  0.5230  0.0910  11.00000  0.05    0.21
Q83   1   0.1081  0.6810  0.2464  11.00000  0.05    0.21
Q84   1  -0.0386  0.7603  0.2067  11.00000  0.05    0.21
Q85   1  -0.0147  0.3608  0.4475  11.00000  0.05    0.20
Q86   1   0.2768  0.4784 -0.0122  11.00000  0.05    0.20
Q87   1   0.0922  0.9432  0.3107  11.00000  0.05    0.20
Q88   1   0.0764  0.7498 -0.0536  11.00000  0.05    0.20
Q89   1  -0.0468  0.7916  0.1627  11.00000  0.05    0.20
Q90   1   0.0980  0.8590  0.1409  11.00000  0.05    0.20
Q91   1   0.4484  0.5148  0.0891  11.00000  0.05    0.20
Q92   1   0.3999  0.7203  0.3585  11.00000  0.05    0.20
Q93   1  -0.0772  0.6552  0.2303  11.00000  0.05    0.20
Q94   1  -0.0092  0.6581  0.0848  11.00000  0.05    0.20
Q95   1  -0.0323  0.4434  0.4512  11.00000  0.05    0.20
Q96   1   0.2330  0.4178  0.0432  11.00000  0.05    0.20
Q97   1   0.2754  0.5926  0.2442  11.00000  0.05    0.20
Q98   1  -0.0258  0.7016  0.2486  11.00000  0.05    0.19
Q99   1   0.3903  0.5921  0.3633  11.00000  0.05    0.19
Q100  1  -0.0338  0.5167  0.2379  11.00000  0.05    0.19
Q101  1   0.3435  0.6964  0.4591  11.00000  0.05    0.19
Q102  1   0.3399  0.9173  0.2602  11.00000  0.05    0.19
Q103  1  -0.0204  0.7155  0.1032  11.00000  0.05    0.19
Q104  1   0.0057  0.7086  0.2117  11.00000  0.05    0.19
Q105  1  -0.1546  0.3672  0.4121  11.00000  0.05    0.19
Q106  1   0.1138  0.9168  0.2378  11.00000  0.05    0.19
Q107  1   0.1500  0.5460 -0.0797  11.00000  0.05    0.19
Q108  1   0.0186  0.4440  0.3537  11.00000  0.05    0.19
Q109  1   0.1366  0.4452 -0.0372  11.00000  0.05    0.19
Q110  1  -0.0644  0.4195  0.4657  11.00000  0.05    0.19
Q111  1   0.1493  0.9586  0.1541  11.00000  0.05    0.18
Q112  1   0.2238  0.6752  0.3864  11.00000  0.05    0.18
Q113  1  -0.0697  0.5661  0.1776  11.00000  0.05    0.18
Q114  1   0.1264  0.5995  0.3843  11.00000  0.05    0.18
Q115  1   0.3669  0.6834 -0.0079  11.00000  0.05    0.18
Q116  1   0.4340  0.7826  0.0206  11.00000  0.05    0.18
Q117  1   0.1842  0.4221  0.0641  11.00000  0.05    0.18
Q118  1   0.1537  0.8616  0.1974  11.00000  0.05    0.18
Q119  1   0.2678  0.6336  0.0887  11.00000  0.05    0.18
Q120  1   0.3301  0.2699  0.0221  11.00000  0.05    0.18
;
_shelx_res_checksum              77735

_chemical_properties_physical    Hygroscopic
####################################################################### 
# 
# This file contains crystal structure data downloaded from the 
# Cambridge Structural Database (CSD) hosted by the Cambridge 
# Crystallographic Data Centre (CCDC).
# 
# Full information about CCDC data access policies and citation 
# guidelines are available at http://www.ccdc.cam.ac.uk/access/V1 
# 
# Audit and citation data items may have been added by the CCDC. 
# Please retain this information to preserve the provenance of 
# this file and to allow appropriate attribution of the data. 
# 
#######################################################################

data_8b
_database_code_depnum_ccdc_archive 'CCDC 2069292'
loop_
_audit_author_name
_audit_author_address
'Darko Vusak'
;Department of Chemistry, Faculty of Science, University of Zagreb
Croatia
;
_audit_update_record             
;
2021-03-10 deposited with the CCDC.	2021-07-01 downloaded from the CCDC.
;

_audit_creation_method           SHELXL-2014/7
_shelx_SHELXL_version_number     2014/7
_chemical_name_systematic        diaquabis(N-propylglycinato)copper(ii)
_chemical_name_common            ?
_chemical_melting_point          ?
_chemical_formula_moiety         'C10 H24 Cu N2 O6'
_chemical_formula_sum            'C10 H24 Cu N2 O6'
_chemical_formula_weight         331.85

loop_
_atom_type_symbol
_atom_type_description
_atom_type_scat_dispersion_real
_atom_type_scat_dispersion_imag
_atom_type_scat_source
C C 0.0033 0.0016 'International Tables Vol C Tables 4.2.6.8 and 6.1.1.4'
H H 0.0000 0.0000 'International Tables Vol C Tables 4.2.6.8 and 6.1.1.4'
N N 0.0061 0.0033 'International Tables Vol C Tables 4.2.6.8 and 6.1.1.4'
O O 0.0106 0.0060 'International Tables Vol C Tables 4.2.6.8 and 6.1.1.4'
Cu Cu 0.3201 1.2651 'International Tables Vol C Tables 4.2.6.8 and 6.1.1.4'

_space_group_crystal_system      monoclinic
_space_group_IT_number           14
_space_group_name_H-M_alt        'P 21/c'
_space_group_name_Hall           '-P 2ybc'

_shelx_space_group_comment       
;
The symmetry employed for this shelxl refinement is uniquely defined
by the following loop, which should always be used as a source of
symmetry information in preference to the above space-group names.
They are only intended as comments.
;

loop_
_space_group_symop_operation_xyz
'x, y, z'
'-x, y+1/2, -z+1/2'
'-x, -y, -z'
'x, -y-1/2, z-1/2'

_cell_length_a                   11.5413(6)
_cell_length_b                   11.2713(5)
_cell_length_c                   5.8447(2)
_cell_angle_alpha                90
_cell_angle_beta                 93.037(4)
_cell_angle_gamma                90
_cell_volume                     759.24(6)
_cell_formula_units_Z            2
_cell_measurement_temperature    295(2)
_cell_measurement_reflns_used    2699
_cell_measurement_theta_min      5.0440
_cell_measurement_theta_max      30.8320

_exptl_crystal_description       plate
_exptl_crystal_colour            blue
_exptl_crystal_density_meas      ?
_exptl_crystal_density_method    ?
_exptl_crystal_density_diffrn    1.452
_exptl_crystal_F_000             350
_exptl_transmission_factor_min   ?
_exptl_transmission_factor_max   ?
_exptl_crystal_size_max          0.790
_exptl_crystal_size_mid          0.370
_exptl_crystal_size_min          0.150
_exptl_absorpt_coefficient_mu    1.460
_shelx_estimated_absorpt_T_min   0.392
_shelx_estimated_absorpt_T_max   0.811
_exptl_absorpt_correction_T_min  0.58514
_exptl_absorpt_correction_T_max  1.00000
_exptl_absorpt_correction_type   multi-scan
_exptl_absorpt_process_details   
;
CrysAlisPro 1.171.40.53 (Rigaku Oxford Diffraction, 2019)
Empirical absorption correction using spherical harmonics,
 implemented in SCALE3 ABSPACK scaling algorithm.
;
_exptl_absorpt_special_details   ?
_diffrn_ambient_temperature      295(2)
_diffrn_radiation_wavelength     0.71073
_diffrn_radiation_type           MoK\a
_diffrn_source                   'fine-focus sealed X-ray tube'
_diffrn_measurement_device_type  'Xcalibur, Sapphire3'
_diffrn_measurement_method       '\w scans'
_diffrn_detector_area_resol_mean 16.3426
_diffrn_reflns_number            7331
_diffrn_reflns_av_unetI/netI     0.0228
_diffrn_reflns_av_R_equivalents  0.0269
_diffrn_reflns_limit_h_min       -15
_diffrn_reflns_limit_h_max       15
_diffrn_reflns_limit_k_min       -15
_diffrn_reflns_limit_k_max       15
_diffrn_reflns_limit_l_min       -7
_diffrn_reflns_limit_l_max       4
_diffrn_reflns_theta_min         4.235
_diffrn_reflns_theta_max         28.998
_diffrn_reflns_theta_full        25.242
_diffrn_measured_fraction_theta_max 0.997
_diffrn_measured_fraction_theta_full 0.995
_diffrn_reflns_Laue_measured_fraction_max 0.997
_diffrn_reflns_Laue_measured_fraction_full 0.995
_diffrn_reflns_point_group_measured_fraction_max 0.997
_diffrn_reflns_point_group_measured_fraction_full 0.995
_reflns_number_total             2003
_reflns_number_gt                1714
_reflns_threshold_expression     'I > 2\s(I)'
_reflns_Friedel_coverage         0.000
_reflns_Friedel_fraction_max     .
_reflns_Friedel_fraction_full    .

_reflns_special_details          
;
 Reflections were merged by SHELXL according to the crystal
 class for the calculation of statistics and refinement.
 
 _reflns_Friedel_fraction is defined as the number of unique
 Friedel pairs measured divided by the number that would be
 possible theoretically, ignoring centric projections and
 systematic absences.
;

_computing_data_collection       'CrysAlisPro 1.171.40.53 (Rigaku OD, 2019)'
_computing_cell_refinement       'CrysAlisPro 1.171.40.53 (Rigaku OD, 2019)'
_computing_data_reduction        'CrysAlisPro 1.171.40.53 (Rigaku OD, 2019)'
_computing_structure_solution    'SHELXS-2016/4 (Sheldrick, 2016)'
_computing_structure_refinement  'SHELXL-2014/7 (Sheldrick, 2014)'
_computing_molecular_graphics    'MERCURY (C.F. Macrae et al., 2008)'
_computing_publication_material  'SHELXL-2014/7 (Sheldrick, 2014)'
_refine_special_details          ?
_refine_ls_structure_factor_coef Fsqd
_refine_ls_matrix_type           full
_refine_ls_weighting_scheme      calc
_refine_ls_weighting_details     
'w=1/[\s^2^(Fo^2^)+(0.0432P)^2^+0.2033P] where P=(Fo^2^+2Fc^2^)/3'
_atom_sites_solution_primary     ?
_atom_sites_solution_secondary   ?
_atom_sites_solution_hydrogens   mixed
_refine_ls_hydrogen_treatment    mixed
_refine_ls_extinction_method     none
_refine_ls_extinction_coef       .
_refine_ls_number_reflns         2003
_refine_ls_number_parameters     97
_refine_ls_number_restraints     3
_refine_ls_R_factor_all          0.0369
_refine_ls_R_factor_gt           0.0298
_refine_ls_wR_factor_ref         0.0835
_refine_ls_wR_factor_gt          0.0783
_refine_ls_goodness_of_fit_ref   1.068
_refine_ls_restrained_S_all      1.069
_refine_ls_shift/su_max          0.000
_refine_ls_shift/su_mean         0.000

loop_
_atom_site_label
_atom_site_type_symbol
_atom_site_fract_x
_atom_site_fract_y
_atom_site_fract_z
_atom_site_U_iso_or_equiv
_atom_site_adp_type
_atom_site_occupancy
_atom_site_site_symmetry_order
_atom_site_calc_flag
_atom_site_refinement_flags_posn
_atom_site_refinement_flags_adp
_atom_site_refinement_flags_occupancy
_atom_site_disorder_assembly
_atom_site_disorder_group
O1W O 0.07563(14) 0.15862(12) 0.2789(2) 0.0451(3) Uani 1 1 d D . . . .
H1W H 0.058(2) 0.2293(10) 0.249(4) 0.060(7) Uiso 1 1 d D . . . .
H2W H 0.040(2) 0.134(2) 0.391(3) 0.085(10) Uiso 1 1 d D . . . .
Cu Cu 0.0000 0.0000 0.0000 0.02981(11) Uani 1 2 d S . P . .
O1 O 0.02489(11) -0.10463(10) 0.2669(2) 0.0346(3) Uani 1 1 d . . . . .
O2 O 0.16542(12) -0.17851(12) 0.4980(2) 0.0450(3) Uani 1 1 d . . . . .
N1 N -0.16771(12) 0.03677(13) 0.0528(2) 0.0305(3) Uani 1 1 d . . . . .
H1 H -0.1682 0.1065 0.1529 0.037 Uiso 1 1 calc R U . . .
C2 C -0.22071(15) 0.07327(15) -0.1712(3) 0.0351(4) Uani 1 1 d . . . . .
H2A H -0.2801 0.1323 -0.1479 0.042 Uiso 1 1 calc R U . . .
H2B H -0.2577 0.0052 -0.2457 0.042 Uiso 1 1 calc R U . . .
C1 C 0.13194(16) -0.12419(14) 0.3247(3) 0.0326(3) Uani 1 1 d . . . . .
C3 C -0.23381(15) -0.05746(17) 0.1649(3) 0.0376(4) Uani 1 1 d . . . . .
H3A H -0.1934 -0.0776 0.3094 0.045 Uiso 1 1 calc R U . . .
H3B H -0.2345 -0.1277 0.0689 0.045 Uiso 1 1 calc R U . . .
C4 C -0.35766(19) -0.0254(2) 0.2105(4) 0.0531(5) Uani 1 1 d . . . . .
H4A H -0.4005 -0.0107 0.0661 0.064 Uiso 1 1 calc R U . . .
H4B H -0.3583 0.0470 0.3002 0.064 Uiso 1 1 calc R U . . .
C5 C -0.4168(2) -0.1236(3) 0.3382(4) 0.0697(7) Uani 1 1 d . . . . .
H5A H -0.4146 -0.1958 0.2515 0.105 Uiso 1 1 calc R U . . .
H5B H -0.4960 -0.1020 0.3589 0.105 Uiso 1 1 calc R U . . .
H5C H -0.3772 -0.1351 0.4852 0.105 Uiso 1 1 calc R U . . .

loop_
_atom_site_aniso_label
_atom_site_aniso_U_11
_atom_site_aniso_U_22
_atom_site_aniso_U_33
_atom_site_aniso_U_23
_atom_site_aniso_U_13
_atom_site_aniso_U_12
O1W 0.0583(9) 0.0362(7) 0.0418(7) 0.0003(6) 0.0113(6) 0.0055(6)
Cu 0.03055(17) 0.03199(17) 0.02720(16) 0.00563(10) 0.00457(11) 0.00117(10)
O1 0.0376(6) 0.0348(6) 0.0319(5) 0.0064(5) 0.0068(5) -0.0008(5)
O2 0.0571(8) 0.0484(7) 0.0291(6) 0.0096(5) -0.0025(5) 0.0016(6)
N1 0.0326(7) 0.0341(6) 0.0251(6) 0.0006(5) 0.0035(5) -0.0003(6)
C2 0.0354(8) 0.0391(8) 0.0304(7) 0.0032(6) -0.0018(6) -0.0008(7)
C1 0.0451(9) 0.0276(7) 0.0250(7) -0.0009(6) 0.0017(6) 0.0008(7)
C3 0.0359(9) 0.0430(10) 0.0346(8) 0.0066(7) 0.0078(7) -0.0025(7)
C4 0.0355(10) 0.0707(13) 0.0538(12) 0.0102(10) 0.0093(9) -0.0012(9)
C5 0.0571(14) 0.0825(17) 0.0717(15) 0.0016(13) 0.0247(12) -0.0185(13)

_geom_special_details            
;
 All esds (except the esd in the dihedral angle between two l.s. planes)
 are estimated using the full covariance matrix.  The cell esds are taken
 into account individually in the estimation of esds in distances, angles
 and torsion angles; correlations between esds in cell parameters are only
 used when they are defined by crystal symmetry.  An approximate (isotropic)
 treatment of cell esds is used for estimating esds involving l.s. planes.
;

loop_
_geom_bond_atom_site_label_1
_geom_bond_atom_site_label_2
_geom_bond_distance
_geom_bond_site_symmetry_2
_geom_bond_publ_flag
Cu O1 1.9647(11) 3 ?
Cu O1 1.9647(11) . ?
Cu N1 2.0192(14) . ?
Cu N1 2.0192(14) 3 ?
O1 C1 1.282(2) . ?
O2 C1 1.2285(19) . ?
N1 C2 1.4739(19) . ?
N1 C3 1.481(2) . ?
C2 C1 1.510(2) 3 ?
C1 C2 1.510(2) 3 ?
C3 C4 1.512(3) . ?
C4 C5 1.517(3) . ?

loop_
_geom_angle_atom_site_label_1
_geom_angle_atom_site_label_2
_geom_angle_atom_site_label_3
_geom_angle
_geom_angle_site_symmetry_1
_geom_angle_site_symmetry_3
_geom_angle_publ_flag
O1 Cu O1 180.0 3 . ?
O1 Cu N1 84.10(5) 3 . ?
O1 Cu N1 95.90(5) . . ?
O1 Cu N1 95.90(5) 3 3 ?
O1 Cu N1 84.10(5) . 3 ?
N1 Cu N1 180.0 . 3 ?
C1 O1 Cu 114.23(10) . . ?
C2 N1 C3 113.20(13) . . ?
C2 N1 Cu 106.12(10) . . ?
C3 N1 Cu 116.16(11) . . ?
N1 C2 C1 111.77(13) . 3 ?
O2 C1 O1 124.00(16) . . ?
O2 C1 C2 119.05(16) . 3 ?
O1 C1 C2 116.92(13) . 3 ?
N1 C3 C4 114.87(16) . . ?
C3 C4 C5 111.5(2) . . ?

_refine_diff_density_max         0.362
_refine_diff_density_min         -0.405
_refine_diff_density_rms         0.058

_shelx_res_file                  
;

    shelx.res created by SHELXL-2014/7

TITL exp_3312_n in P2(1)/c
CELL  0.71073  11.5413  11.2713   5.8447   90.000   93.037   90.000
ZERR     2.00   0.0006   0.0005   0.0002    0.000    0.004    0.000
LATT   1
SYMM  - X, 1/2 + Y, 1/2 - Z
SFAC  C    H    N    O    CU
UNIT  20 48 4 12 2
MERG   2
OMIT    -4.00  58.00
DFIX     0.850   0.010 H1W O1W
DFIX     0.850   0.010 O1W H2W
DANG     1.390   0.020 H1W H2W
FMAP   2
PLAN   20
temp 22
size 0.79 0.15 0.37
ACTA
BOND

L.S.   12
WGHT    0.043200    0.203300
FVAR       8.82663
O1W   4    0.075631    0.158618    0.278858    11.00000    0.05834    0.03623 =
         0.04179    0.00030    0.01135    0.00552
H1W   2    0.058072    0.229302    0.249480    11.00000    0.05957
H2W   2    0.040406    0.134154    0.390562    11.00000    0.08457
MOLE    1
CU    5    0.000000    0.000000    0.000000    10.50000    0.03055    0.03199 =
         0.02720    0.00563    0.00457    0.00117
O1    4    0.024890   -0.104629    0.266947    11.00000    0.03765    0.03482 =
         0.03193    0.00639    0.00678   -0.00085
O2    4    0.165418   -0.178509    0.498024    11.00000    0.05709    0.04841 =
         0.02909    0.00965   -0.00253    0.00161
N1    3   -0.167714    0.036771    0.052796    11.00000    0.03256    0.03410 =
         0.02515    0.00065    0.00349   -0.00033
AFIX  13
H1    2   -0.168185    0.106483    0.152947    11.00000   -1.20000
AFIX   0
C2    1   -0.220712    0.073270   -0.171184    11.00000    0.03537    0.03913 =
         0.03036    0.00323   -0.00179   -0.00083
AFIX  23
H2A   2   -0.280143    0.132254   -0.147889    11.00000   -1.20000
H2B   2   -0.257665    0.005181   -0.245706    11.00000   -1.20000
AFIX   0
C1    1    0.131942   -0.124192    0.324667    11.00000    0.04509    0.02765 =
         0.02498   -0.00091    0.00167    0.00082
C3    1   -0.233807   -0.057464    0.164902    11.00000    0.03594    0.04300 =
         0.03461    0.00664    0.00776   -0.00254
AFIX  23
H3A   2   -0.193384   -0.077628    0.309409    11.00000   -1.20000
H3B   2   -0.234507   -0.127690    0.068907    11.00000   -1.20000
AFIX   0
C4    1   -0.357662   -0.025396    0.210515    11.00000    0.03551    0.07071 =
         0.05377    0.01020    0.00929   -0.00124
AFIX  23
H4A   2   -0.400534   -0.010679    0.066062    11.00000   -1.20000
H4B   2   -0.358314    0.046978    0.300233    11.00000   -1.20000
AFIX   0
C5    1   -0.416819   -0.123600    0.338247    11.00000    0.05715    0.08253 =
         0.07174    0.00161    0.02474   -0.01849
AFIX 137
H5A   2   -0.414637   -0.195804    0.251460    11.00000   -1.50000
H5B   2   -0.496042   -0.102002    0.358931    11.00000   -1.50000
H5C   2   -0.377203   -0.135122    0.485159    11.00000   -1.50000
AFIX   0
HKLF    4

REM  exp_3312_n in P2(1)/c
REM R1 =  0.0298 for    1714 Fo > 4sig(Fo)  and  0.0369 for all    2003 data
REM     97 parameters refined using      3 restraints

END

WGHT      0.0397      0.2135

REM Highest difference peak  0.362,  deepest hole -0.405,  1-sigma level  0.058
Q1    1  -0.1628 -0.0374  0.0447  11.00000  0.05    0.36
Q2    1  -0.1028  0.0175  0.0145  11.00000  0.05    0.35
Q3    1   0.0014  0.0860 -0.0004  11.00000  0.05    0.35
Q4    1   0.0238  0.1010  0.2697  11.00000  0.05    0.32
Q5    1   0.1362  0.1300  0.3118  11.00000  0.05    0.29
Q6    1   0.1741 -0.1023  0.2515  11.00000  0.05    0.28
Q7    1   0.0360 -0.0776  0.2779  11.00000  0.05    0.28
Q8    1  -0.1654 -0.1799  0.4916  11.00000  0.05    0.27
Q9    1  -0.2260 -0.0656 -0.1752  11.00000  0.05    0.27
Q10   1   0.0633 -0.1504  0.2692  11.00000  0.05    0.24
Q11   1  -0.2981 -0.0453  0.1906  11.00000  0.05    0.23
Q12   1  -0.3633  0.0172  0.1980  11.00000  0.05    0.22
Q13   1  -0.3827 -0.0459  0.1460  11.00000  0.05    0.20
Q14   1   0.0031 -0.1121  0.1764  11.00000  0.05    0.19
Q15   1   0.0744  0.0780  0.0171  11.00000  0.05    0.17
Q16   1  -0.2173  0.0483  0.1398  11.00000  0.05    0.17
Q17   1  -0.3131  0.0848 -0.2196  11.00000  0.05    0.16
Q18   1  -0.2214 -0.0579  0.2148  11.00000  0.05    0.15
Q19   1   0.1906 -0.1278  0.4676  11.00000  0.05    0.15
Q20   1   0.1392 -0.1233  0.5000  11.00000  0.05    0.15
;
_shelx_res_checksum              42404
####################################################################### 
# 
# This file contains crystal structure data downloaded from the 
# Cambridge Structural Database (CSD) hosted by the Cambridge 
# Crystallographic Data Centre (CCDC).
# 
# Full information about CCDC data access policies and citation 
# guidelines are available at http://www.ccdc.cam.ac.uk/access/V1 
# 
# Audit and citation data items may have been added by the CCDC. 
# Please retain this information to preserve the provenance of 
# this file and to allow appropriate attribution of the data. 
# 
#######################################################################

data_4
_database_code_depnum_ccdc_archive 'CCDC 2069289'
loop_
_audit_author_name
_audit_author_address
'Darko Vusak'
;Department of Chemistry, Faculty of Science, University of Zagreb
Croatia
;
_audit_update_record             
;
2021-03-10 deposited with the CCDC.	2021-07-01 downloaded from the CCDC.
;

_audit_creation_method           SHELXL-2014/7
_shelx_SHELXL_version_number     2014/7
_chemical_name_systematic        diaquabis(N-ethylglycinato)nickel(ii)
_chemical_name_common            ?
_chemical_melting_point          ?
_chemical_formula_moiety         'C8 H20 N2 Ni O6'
_chemical_formula_sum            'C8 H20 N2 Ni O6'
_chemical_formula_weight         298.97

loop_
_atom_type_symbol
_atom_type_description
_atom_type_scat_dispersion_real
_atom_type_scat_dispersion_imag
_atom_type_scat_source
C C 0.0033 0.0016 'International Tables Vol C Tables 4.2.6.8 and 6.1.1.4'
H H 0.0000 0.0000 'International Tables Vol C Tables 4.2.6.8 and 6.1.1.4'
N N 0.0061 0.0033 'International Tables Vol C Tables 4.2.6.8 and 6.1.1.4'
O O 0.0106 0.0060 'International Tables Vol C Tables 4.2.6.8 and 6.1.1.4'
Ni Ni 0.3393 1.1124 'International Tables Vol C Tables 4.2.6.8 and 6.1.1.4'

_space_group_crystal_system      triclinic
_space_group_IT_number           2
_space_group_name_H-M_alt        'P -1'
_space_group_name_Hall           '-P 1'

_shelx_space_group_comment       
;
The symmetry employed for this shelxl refinement is uniquely defined
by the following loop, which should always be used as a source of
symmetry information in preference to the above space-group names.
They are only intended as comments.
;

loop_
_space_group_symop_operation_xyz
'x, y, z'
'-x, -y, -z'

_cell_length_a                   5.4231(3)
_cell_length_b                   7.1382(4)
_cell_length_c                   8.7608(4)
_cell_angle_alpha                113.806(5)
_cell_angle_beta                 91.508(4)
_cell_angle_gamma                106.771(5)
_cell_volume                     293.11(3)
_cell_formula_units_Z            1
_cell_measurement_temperature    150(2)
_cell_measurement_reflns_used    4755
_cell_measurement_theta_min      4.5430
_cell_measurement_theta_max      32.8910

_exptl_crystal_description       prism
_exptl_crystal_colour            blue
_exptl_crystal_density_meas      ?
_exptl_crystal_density_method    ?
_exptl_crystal_density_diffrn    1.694
_exptl_crystal_F_000             158
_exptl_transmission_factor_min   ?
_exptl_transmission_factor_max   ?
_exptl_crystal_size_max          0.200
_exptl_crystal_size_mid          0.120
_exptl_crystal_size_min          0.080
_exptl_absorpt_coefficient_mu    1.675
_shelx_estimated_absorpt_T_min   0.731
_shelx_estimated_absorpt_T_max   0.878
_exptl_absorpt_correction_T_min  0.89917
_exptl_absorpt_correction_T_max  1.00000
_exptl_absorpt_correction_type   multi-scan
_exptl_absorpt_process_details   
;
CrysAlisPro 1.171.40.53 (Rigaku Oxford Diffraction, 2019)
Empirical absorption correction using spherical harmonics,
 implemented in SCALE3 ABSPACK scaling algorithm.
;
_exptl_absorpt_special_details   ?
_diffrn_ambient_temperature      150(2)
_diffrn_radiation_wavelength     0.71073
_diffrn_radiation_type           MoK\a
_diffrn_source                   'fine-focus sealed X-ray tube'
_diffrn_measurement_device_type  'Xcalibur, Sapphire3'
_diffrn_measurement_method       '\w scans'
_diffrn_detector_area_resol_mean 16.3426
_diffrn_reflns_number            4697
_diffrn_reflns_av_unetI/netI     0.0195
_diffrn_reflns_av_R_equivalents  0.0216
_diffrn_reflns_limit_h_min       -6
_diffrn_reflns_limit_h_max       6
_diffrn_reflns_limit_k_min       -9
_diffrn_reflns_limit_k_max       9
_diffrn_reflns_limit_l_min       -11
_diffrn_reflns_limit_l_max       11
_diffrn_reflns_theta_min         4.259
_diffrn_reflns_theta_max         26.993
_diffrn_reflns_theta_full        25.242
_diffrn_measured_fraction_theta_max 0.997
_diffrn_measured_fraction_theta_full 0.996
_diffrn_reflns_Laue_measured_fraction_max 0.997
_diffrn_reflns_Laue_measured_fraction_full 0.996
_diffrn_reflns_point_group_measured_fraction_max 0.997
_diffrn_reflns_point_group_measured_fraction_full 0.996
_reflns_number_total             1272
_reflns_number_gt                1255
_reflns_threshold_expression     'I > 2\s(I)'
_reflns_Friedel_coverage         0.000
_reflns_Friedel_fraction_max     .
_reflns_Friedel_fraction_full    .

_reflns_special_details          
;
 Reflections were merged by SHELXL according to the crystal
 class for the calculation of statistics and refinement.
 
 _reflns_Friedel_fraction is defined as the number of unique
 Friedel pairs measured divided by the number that would be
 possible theoretically, ignoring centric projections and
 systematic absences.
;

_computing_data_collection       'CrysAlisPro 1.171.40.53 (Rigaku OD, 2019)'
_computing_cell_refinement       'CrysAlisPro 1.171.40.53 (Rigaku OD, 2019)'
_computing_data_reduction        'CrysAlisPro 1.171.40.53 (Rigaku OD, 2019)'
_computing_structure_solution    'SHELXS-2016/4 (Sheldrick, 2016)'
_computing_structure_refinement  'SHELXL-2014/7 (Sheldrick, 2014)'
_computing_molecular_graphics    'MERCURY (C.F. Macrae et al., 2008)'
_computing_publication_material  'SHELXL-2014/7 (Sheldrick, 2014)'
_refine_special_details          ?
_refine_ls_structure_factor_coef Fsqd
_refine_ls_matrix_type           full
_refine_ls_weighting_scheme      calc
_refine_ls_weighting_details     
'w=1/[\s^2^(Fo^2^)+(0.0182P)^2^+0.1052P] where P=(Fo^2^+2Fc^2^)/3'
_atom_sites_solution_primary     ?
_atom_sites_solution_secondary   ?
_atom_sites_solution_hydrogens   mixed
_refine_ls_hydrogen_treatment    mixed
_refine_ls_extinction_method     none
_refine_ls_extinction_coef       .
_refine_ls_number_reflns         1272
_refine_ls_number_parameters     88
_refine_ls_number_restraints     3
_refine_ls_R_factor_all          0.0179
_refine_ls_R_factor_gt           0.0175
_refine_ls_wR_factor_ref         0.0430
_refine_ls_wR_factor_gt          0.0428
_refine_ls_goodness_of_fit_ref   1.092
_refine_ls_restrained_S_all      1.091
_refine_ls_shift/su_max          0.000
_refine_ls_shift/su_mean         0.000

loop_
_atom_site_label
_atom_site_type_symbol
_atom_site_fract_x
_atom_site_fract_y
_atom_site_fract_z
_atom_site_U_iso_or_equiv
_atom_site_adp_type
_atom_site_occupancy
_atom_site_site_symmetry_order
_atom_site_calc_flag
_atom_site_refinement_flags_posn
_atom_site_refinement_flags_adp
_atom_site_refinement_flags_occupancy
_atom_site_disorder_assembly
_atom_site_disorder_group
C1 C 0.6340(2) 0.1157(2) 0.37378(15) 0.0119(2) Uani 1 1 d . . . . .
C2 C 0.3575(2) 0.0433(2) 0.28258(16) 0.0135(3) Uani 1 1 d . . . . .
H2A H 0.3410 -0.0674 0.1659 0.016 Uiso 1 1 calc R U . . .
H2B H 0.2337 -0.0245 0.3412 0.016 Uiso 1 1 calc R U . . .
C3 C 0.3223(3) 0.2371(2) 0.11244(16) 0.0152(3) Uani 1 1 d . . . . .
H3A H 0.2356 0.0921 0.0187 0.018 Uiso 1 1 calc R U . . .
H3B H 0.5108 0.2798 0.1053 0.018 Uiso 1 1 calc R U . . .
C4 C 0.2096(3) 0.3984(2) 0.09255(18) 0.0208(3) Uani 1 1 d . . . . .
H4A H 0.0260 0.3623 0.1072 0.031 Uiso 1 1 calc R U . . .
H4B H 0.2226 0.3928 -0.0205 0.031 Uiso 1 1 calc R U . . .
H4C H 0.3075 0.5447 0.1781 0.031 Uiso 1 1 calc R U . . .
N1 N 0.2873(2) 0.22534(17) 0.27608(13) 0.0117(2) Uani 1 1 d . . . . .
H1 H 0.0978 0.1970 0.2847 0.014 Uiso 1 1 calc R U . . .
O1 O 0.72394(17) 0.30889(14) 0.48930(11) 0.01347(19) Uani 1 1 d . . . . .
O2 O 0.75620(18) -0.01528(15) 0.33517(12) 0.0171(2) Uani 1 1 d . . . . .
O1W O 0.76826(17) 0.62090(14) 0.36669(11) 0.01319(19) Uani 1 1 d D . . . .
Ni Ni 0.5000 0.5000 0.5000 0.01006(8) Uani 1 2 d S . P . .
H1WA H 0.759(3) 0.731(2) 0.358(2) 0.028(5) Uiso 1 1 d D . . . .
H1WB H 0.921(2) 0.638(3) 0.405(2) 0.032(5) Uiso 1 1 d D . . . .

loop_
_atom_site_aniso_label
_atom_site_aniso_U_11
_atom_site_aniso_U_22
_atom_site_aniso_U_33
_atom_site_aniso_U_23
_atom_site_aniso_U_13
_atom_site_aniso_U_12
C1 0.0126(6) 0.0136(6) 0.0133(6) 0.0090(5) 0.0051(5) 0.0046(5)
C2 0.0129(6) 0.0100(6) 0.0157(6) 0.0040(5) 0.0009(5) 0.0032(5)
C3 0.0158(6) 0.0167(6) 0.0113(6) 0.0049(5) 0.0016(5) 0.0046(5)
C4 0.0242(7) 0.0240(7) 0.0175(7) 0.0110(6) 0.0009(5) 0.0095(6)
N1 0.0105(5) 0.0126(5) 0.0122(5) 0.0050(4) 0.0016(4) 0.0044(4)
O1 0.0119(4) 0.0117(4) 0.0158(4) 0.0045(4) -0.0001(3) 0.0046(4)
O2 0.0167(5) 0.0146(5) 0.0241(5) 0.0095(4) 0.0056(4) 0.0091(4)
O1W 0.0113(5) 0.0131(4) 0.0166(5) 0.0078(4) 0.0019(4) 0.0039(4)
Ni 0.00948(12) 0.00970(12) 0.01109(12) 0.00411(9) 0.00150(8) 0.00382(9)

_geom_special_details            
;
 All esds (except the esd in the dihedral angle between two l.s. planes)
 are estimated using the full covariance matrix.  The cell esds are taken
 into account individually in the estimation of esds in distances, angles
 and torsion angles; correlations between esds in cell parameters are only
 used when they are defined by crystal symmetry.  An approximate (isotropic)
 treatment of cell esds is used for estimating esds involving l.s. planes.
;

loop_
_geom_bond_atom_site_label_1
_geom_bond_atom_site_label_2
_geom_bond_distance
_geom_bond_site_symmetry_2
_geom_bond_publ_flag
C1 O2 1.2415(15) . ?
C1 O1 1.2741(16) . ?
C1 C2 1.5200(18) . ?
C2 N1 1.4766(15) . ?
C3 N1 1.4836(16) . ?
C3 C4 1.5138(18) . ?
N1 Ni 2.1198(11) . ?
O1 Ni 2.0503(8) . ?
O1W Ni 2.0985(9) . ?
Ni O1 2.0503(8) 2_666 ?
Ni O1W 2.0986(9) 2_666 ?
Ni N1 2.1198(11) 2_666 ?

loop_
_geom_angle_atom_site_label_1
_geom_angle_atom_site_label_2
_geom_angle_atom_site_label_3
_geom_angle
_geom_angle_site_symmetry_1
_geom_angle_site_symmetry_3
_geom_angle_publ_flag
O2 C1 O1 123.96(12) . . ?
O2 C1 C2 119.10(11) . . ?
O1 C1 C2 116.92(10) . . ?
N1 C2 C1 112.19(10) . . ?
N1 C3 C4 111.76(11) . . ?
C2 N1 C3 111.33(10) . . ?
C2 N1 Ni 105.14(7) . . ?
C3 N1 Ni 117.71(8) . . ?
C1 O1 Ni 114.83(8) . . ?
O1 Ni O1 180.0 . 2_666 ?
O1 Ni O1W 84.67(4) . . ?
O1 Ni O1W 95.33(4) 2_666 . ?
O1 Ni O1W 95.33(4) . 2_666 ?
O1 Ni O1W 84.67(4) 2_666 2_666 ?
O1W Ni O1W 180.0 . 2_666 ?
O1 Ni N1 82.11(4) . . ?
O1 Ni N1 97.89(4) 2_666 . ?
O1W Ni N1 92.19(4) . . ?
O1W Ni N1 87.81(4) 2_666 . ?
O1 Ni N1 97.89(4) . 2_666 ?
O1 Ni N1 82.11(4) 2_666 2_666 ?
O1W Ni N1 87.81(4) . 2_666 ?
O1W Ni N1 92.19(4) 2_666 2_666 ?
N1 Ni N1 180.00(5) . 2_666 ?

_refine_diff_density_max         0.373
_refine_diff_density_min         -0.298
_refine_diff_density_rms         0.050

_shelx_res_file                  
;

    shelx.res created by SHELXL-2014/7

TITL exp_2038_nn in P-1
CELL  0.71073   5.4231   7.1382   8.7608  113.806   91.508  106.771
ZERR     1.00   0.0003   0.0004   0.0004    0.005    0.004    0.005
LATT   1
SFAC  C    H    N    O    NI
UNIT  8 20 2 6 1
MERG   2
OMIT    -4.00  54.00
acta
DFIX     0.850   0.010 O1W H1WB
DFIX     0.850   0.010 O1W H1WA
DANG     1.390   0.020 H1WB H1WA
FMAP   2
PLAN   20
SIZE     0.080   0.120   0.200
BOND

L.S.   8
TEMP  -123.00
WGHT    0.018200    0.105200
FVAR      16.30277
MOLE    1
C1    1    0.634004    0.115668    0.373777    11.00000    0.01261    0.01361 =
         0.01329    0.00903    0.00513    0.00455
C2    1    0.357510    0.043317    0.282580    11.00000    0.01288    0.01001 =
         0.01572    0.00404    0.00089    0.00316
AFIX  23
H2A   2    0.340957   -0.067407    0.165865    11.00000   -1.20000
H2B   2    0.233694   -0.024455    0.341216    11.00000   -1.20000
AFIX   0
C3    1    0.322308    0.237143    0.112441    11.00000    0.01584    0.01666 =
         0.01128    0.00488    0.00161    0.00455
AFIX  23
H3A   2    0.235614    0.092089    0.018667    11.00000   -1.20000
H3B   2    0.510756    0.279831    0.105336    11.00000   -1.20000
AFIX   0
C4    1    0.209646    0.398435    0.092550    11.00000    0.02418    0.02396 =
         0.01747    0.01101    0.00088    0.00947
AFIX 137
H4A   2    0.025973    0.362317    0.107210    11.00000   -1.50000
H4B   2    0.222562    0.392751   -0.020505    11.00000   -1.50000
H4C   2    0.307469    0.544654    0.178067    11.00000   -1.50000
AFIX   0
N1    3    0.287324    0.225343    0.276085    11.00000    0.01047    0.01255 =
         0.01219    0.00502    0.00163    0.00443
AFIX  13
H1    2    0.097753    0.196954    0.284739    11.00000   -1.20000
AFIX   0
O1    4    0.723939    0.308889    0.489302    11.00000    0.01192    0.01170 =
         0.01575    0.00452   -0.00008    0.00463
O2    4    0.756202   -0.015285    0.335173    11.00000    0.01666    0.01465 =
         0.02407    0.00946    0.00561    0.00909
O1W   4    0.768261    0.620902    0.366690    11.00000    0.01131    0.01305 =
         0.01661    0.00779    0.00185    0.00393
NI    5    0.500000    0.500000    0.500000    10.50000    0.00948    0.00970 =
         0.01109    0.00411    0.00150    0.00382
H1WA  2    0.758879    0.731412    0.358468    11.00000    0.02795
H1WB  2    0.921142    0.638292    0.404932    11.00000    0.03216
HKLF    4

REM  exp_2038_nn in P-1
REM R1 =  0.0175 for    1255 Fo > 4sig(Fo)  and  0.0179 for all    1272 data
REM     88 parameters refined using      3 restraints

END

WGHT      0.0180      0.1064

REM Highest difference peak  0.373,  deepest hole -0.298,  1-sigma level  0.050
Q1    1   0.4965  0.0829  0.3211  11.00000  0.05    0.37
Q2    1   0.3116  0.2328  0.2052  11.00000  0.05    0.28
Q3    1   0.3260  0.1322  0.2813  11.00000  0.05    0.25
Q4    1   0.3723  0.3232  0.3470  11.00000  0.05    0.24
Q5    1   0.2731  0.3217  0.1039  11.00000  0.05    0.22
Q6    1   0.7212  0.0646  0.3164  11.00000  0.05    0.20
Q7    1   0.6862  0.2210  0.4199  11.00000  0.05    0.19
Q8    1   0.8577  0.3459  0.5203  11.00000  0.05    0.16
Q9    1   0.8292 -0.0262  0.3987  11.00000  0.05    0.15
Q10   1   0.4288  0.5048  0.3999  11.00000  0.05    0.15
Q11   1   0.8550  0.3555  0.4269  11.00000  0.05    0.14
Q12   1   0.5980  0.3424  0.5148  11.00000  0.05    0.14
Q13   1   0.2905 -0.0794  0.2197  11.00000  0.05    0.13
Q14   1   0.6441  0.5263  0.3723  11.00000  0.05    0.12
Q15   1   0.8307  0.2694  0.3113  11.00000  0.05    0.12
Q16   1   0.4202  0.0710 -0.0768  11.00000  0.05    0.11
Q17   1   0.7491  0.5761  0.2362  11.00000  0.05    0.11
Q18   1   0.6831  0.6227  0.4375  11.00000  0.05    0.11
Q19   1   0.7354  0.4883  0.2648  11.00000  0.05    0.11
Q20   1   0.3302  0.4596  0.4635  11.00000  0.05    0.10
;
_shelx_res_checksum              37590
####################################################################### 
# 
# This file contains crystal structure data downloaded from the 
# Cambridge Structural Database (CSD) hosted by the Cambridge 
# Crystallographic Data Centre (CCDC).
# 
# Full information about CCDC data access policies and citation 
# guidelines are available at http://www.ccdc.cam.ac.uk/access/V1 
# 
# Audit and citation data items may have been added by the CCDC. 
# Please retain this information to preserve the provenance of 
# this file and to allow appropriate attribution of the data. 
# 
#######################################################################

data_8a
_database_code_depnum_ccdc_archive 'CCDC 2069286'
loop_
_audit_author_name
_audit_author_address
'Darko Vusak'
;Department of Chemistry, Faculty of Science, University of Zagreb
Croatia
;
_audit_update_record             
;
2021-03-10 deposited with the CCDC.	2021-07-01 downloaded from the CCDC.
;

_audit_creation_method           SHELXL-2014/7
_shelx_SHELXL_version_number     2014/7
_chemical_name_systematic        diaquabis(N-propylglycinato)copper(ii)
_chemical_name_common            ?
_chemical_melting_point          ?
_chemical_formula_moiety         'C10 H24 Cu N2 O6'
_chemical_formula_sum            'C10 H24 Cu N2 O6'
_chemical_formula_weight         331.85

loop_
_atom_type_symbol
_atom_type_description
_atom_type_scat_dispersion_real
_atom_type_scat_dispersion_imag
_atom_type_scat_source
C C 0.0033 0.0016 'International Tables Vol C Tables 4.2.6.8 and 6.1.1.4'
H H 0.0000 0.0000 'International Tables Vol C Tables 4.2.6.8 and 6.1.1.4'
N N 0.0061 0.0033 'International Tables Vol C Tables 4.2.6.8 and 6.1.1.4'
O O 0.0106 0.0060 'International Tables Vol C Tables 4.2.6.8 and 6.1.1.4'
Cu Cu 0.3201 1.2651 'International Tables Vol C Tables 4.2.6.8 and 6.1.1.4'

_space_group_crystal_system      monoclinic
_space_group_IT_number           15
_space_group_name_H-M_alt        'I 2/a'
_space_group_name_Hall           '-I 2ya'

_shelx_space_group_comment       
;
The symmetry employed for this shelxl refinement is uniquely defined
by the following loop, which should always be used as a source of
symmetry information in preference to the above space-group names.
They are only intended as comments.
;

loop_
_space_group_symop_operation_xyz
'x, y, z'
'-x+1/2, y, -z'
'x+1/2, y+1/2, z+1/2'
'-x+1, y+1/2, -z+1/2'
'-x, -y, -z'
'x-1/2, -y, z'
'-x+1/2, -y+1/2, -z+1/2'
'x, -y+1/2, z+1/2'

_cell_length_a                   9.3725(4)
_cell_length_b                   7.3714(4)
_cell_length_c                   21.2849(7)
_cell_angle_alpha                90
_cell_angle_beta                 90.496(3)
_cell_angle_gamma                90
_cell_volume                     1470.49(11)
_cell_formula_units_Z            4
_cell_measurement_temperature    295(2)
_cell_measurement_reflns_used    1004
_cell_measurement_theta_min      4.7540
_cell_measurement_theta_max      30.8550

_exptl_crystal_description       prism
_exptl_crystal_colour            blue
_exptl_crystal_density_meas      ?
_exptl_crystal_density_method    ?
_exptl_crystal_density_diffrn    1.499
_exptl_crystal_F_000             700
_exptl_transmission_factor_min   ?
_exptl_transmission_factor_max   ?
_exptl_crystal_size_max          0.200
_exptl_crystal_size_mid          0.080
_exptl_crystal_size_min          0.060
_exptl_absorpt_coefficient_mu    1.508
_shelx_estimated_absorpt_T_min   0.752
_shelx_estimated_absorpt_T_max   0.915
_exptl_absorpt_correction_T_min  0.84372
_exptl_absorpt_correction_T_max  1.00000
_exptl_absorpt_correction_type   multi-scan
_exptl_absorpt_process_details   
;
CrysAlisPro, Agilent Technologies,
Version 1.171.37.35 (release 13-08-2014 CrysAlis171 .NET)
(compiled Aug 13 2014,18:06:01)
Empirical absorption correction using spherical harmonics,
 implemented in SCALE3 ABSPACK scaling algorithm.
;
_exptl_absorpt_special_details   ?
_diffrn_ambient_temperature      295(2)
_diffrn_radiation_wavelength     0.71073
_diffrn_radiation_type           MoK\a
_diffrn_source                   'Enhance (Mo) X-ray Source'
_diffrn_measurement_device_type  'Xcalibur, Sapphire3'
_diffrn_measurement_method       '\w scans'
_diffrn_detector_area_resol_mean 16.3426
_diffrn_reflns_number            2865
_diffrn_reflns_av_unetI/netI     0.0395
_diffrn_reflns_av_R_equivalents  0.0228
_diffrn_reflns_limit_h_min       -10
_diffrn_reflns_limit_h_max       11
_diffrn_reflns_limit_k_min       -9
_diffrn_reflns_limit_k_max       4
_diffrn_reflns_limit_l_min       -16
_diffrn_reflns_limit_l_max       27
_diffrn_reflns_theta_min         4.349
_diffrn_reflns_theta_max         26.998
_diffrn_reflns_theta_full        25.242
_diffrn_measured_fraction_theta_max 0.991
_diffrn_measured_fraction_theta_full 0.992
_diffrn_reflns_Laue_measured_fraction_max 0.991
_diffrn_reflns_Laue_measured_fraction_full 0.992
_diffrn_reflns_point_group_measured_fraction_max 0.991
_diffrn_reflns_point_group_measured_fraction_full 0.992
_reflns_number_total             1597
_reflns_number_gt                1275
_reflns_threshold_expression     'I > 2\s(I)'
_reflns_Friedel_coverage         0.000
_reflns_Friedel_fraction_max     .
_reflns_Friedel_fraction_full    .

_reflns_special_details          
;
 Reflections were merged by SHELXL according to the crystal
 class for the calculation of statistics and refinement.
 
 _reflns_Friedel_fraction is defined as the number of unique
 Friedel pairs measured divided by the number that would be
 possible theoretically, ignoring centric projections and
 systematic absences.
;

_computing_data_collection       
;
CrysAlisPro, Agilent Technologies,
Version 1.171.37.35 (release 13-08-2014 CrysAlis171 .NET)
(compiled Aug 13 2014,18:06:01)
;
_computing_cell_refinement       
;
CrysAlisPro, Agilent Technologies,
Version 1.171.37.35 (release 13-08-2014 CrysAlis171 .NET)
(compiled Aug 13 2014,18:06:01)
;
_computing_data_reduction        
;
CrysAlisPro, Agilent Technologies,
Version 1.171.37.35 (release 13-08-2014 CrysAlis171 .NET)
(compiled Aug 13 2014,18:06:01)
;
_computing_structure_solution    'SHELXS-2016/4 (Sheldrick, 2016)'
_computing_structure_refinement  'SHELXL-2014/7 (Sheldrick, 2014)'
_computing_molecular_graphics    'MERCURY (C.F. Macrae et al., 2008)'
_computing_publication_material  'SHELXL-2014/7 (Sheldrick, 2014)'
_refine_special_details          ?
_refine_ls_structure_factor_coef Fsqd
_refine_ls_matrix_type           full
_refine_ls_weighting_scheme      calc
_refine_ls_weighting_details     
'w=1/[\s^2^(Fo^2^)+(0.0359P)^2^] where P=(Fo^2^+2Fc^2^)/3'
_atom_sites_solution_primary     ?
_atom_sites_solution_secondary   ?
_atom_sites_solution_hydrogens   mixed
_refine_ls_hydrogen_treatment    mixed
_refine_ls_extinction_method     none
_refine_ls_extinction_coef       .
_refine_ls_number_reflns         1597
_refine_ls_number_parameters     97
_refine_ls_number_restraints     0
_refine_ls_R_factor_all          0.0538
_refine_ls_R_factor_gt           0.0379
_refine_ls_wR_factor_ref         0.0809
_refine_ls_wR_factor_gt          0.0755
_refine_ls_goodness_of_fit_ref   1.074
_refine_ls_restrained_S_all      1.074
_refine_ls_shift/su_max          0.000
_refine_ls_shift/su_mean         0.000

loop_
_atom_site_label
_atom_site_type_symbol
_atom_site_fract_x
_atom_site_fract_y
_atom_site_fract_z
_atom_site_U_iso_or_equiv
_atom_site_adp_type
_atom_site_occupancy
_atom_site_site_symmetry_order
_atom_site_calc_flag
_atom_site_refinement_flags_posn
_atom_site_refinement_flags_adp
_atom_site_refinement_flags_occupancy
_atom_site_disorder_assembly
_atom_site_disorder_group
O1W O 0.2066(3) 0.5573(3) 0.28858(11) 0.0446(5) Uani 1 1 d . . . . .
H1W H 0.144(3) 0.603(4) 0.2746(12) 0.038(9) Uiso 1 1 d . . . . .
H2W H 0.253(3) 0.623(4) 0.3030(13) 0.040(10) Uiso 1 1 d . . . . .
Cu Cu 0.2500 0.2500 0.2500 0.02827(15) Uani 1 2 d S . P . .
O2 O -0.09881(18) 0.2056(3) 0.35250(8) 0.0374(5) Uani 1 1 d . . . . .
O1 O 0.04782(17) 0.2042(2) 0.27081(7) 0.0318(4) Uani 1 1 d . . . . .
N1 N 0.2846(2) 0.1795(3) 0.34058(8) 0.0264(4) Uani 1 1 d . . . . .
H1 H 0.2968 0.0475 0.3414 0.032 Uiso 1 1 calc R U . . .
C1 C 0.0217(2) 0.2079(3) 0.32949(11) 0.0275(5) Uani 1 1 d . . . . .
C3 C 0.4122(2) 0.2588(4) 0.37138(10) 0.0330(5) Uani 1 1 d . . . . .
H3A H 0.4062 0.3898 0.3680 0.040 Uiso 1 1 calc R U . . .
H3B H 0.4958 0.2205 0.3483 0.040 Uiso 1 1 calc R U . . .
C2 C 0.1501(2) 0.2197(3) 0.37360(10) 0.0311(6) Uani 1 1 d . . . . .
H2A H 0.1553 0.3405 0.3915 0.037 Uiso 1 1 calc R U . . .
H2B H 0.1382 0.1341 0.4078 0.037 Uiso 1 1 calc R U . . .
C4 C 0.4341(3) 0.2100(4) 0.43990(11) 0.0394(7) Uani 1 1 d . . . . .
H4A H 0.3583 0.2633 0.4645 0.047 Uiso 1 1 calc R U . . .
H4B H 0.4289 0.0793 0.4447 0.047 Uiso 1 1 calc R U . . .
C5 C 0.5769(3) 0.2766(5) 0.46454(13) 0.0530(8) Uani 1 1 d . . . . .
H5A H 0.6523 0.2216 0.4409 0.080 Uiso 1 1 calc R U . . .
H5B H 0.5871 0.2444 0.5081 0.080 Uiso 1 1 calc R U . . .
H5C H 0.5820 0.4061 0.4603 0.080 Uiso 1 1 calc R U . . .

loop_
_atom_site_aniso_label
_atom_site_aniso_U_11
_atom_site_aniso_U_22
_atom_site_aniso_U_33
_atom_site_aniso_U_23
_atom_site_aniso_U_13
_atom_site_aniso_U_12
O1W 0.0386(13) 0.0352(12) 0.0598(14) -0.0029(11) -0.0174(10) 0.0033(11)
Cu 0.0199(2) 0.0436(3) 0.0213(2) 0.0011(2) -0.00302(13) -0.0022(2)
O2 0.0221(9) 0.0535(12) 0.0366(9) 0.0029(8) 0.0019(7) -0.0002(8)
O1 0.0225(8) 0.0469(11) 0.0259(8) -0.0001(7) -0.0037(6) -0.0040(7)
N1 0.0208(10) 0.0336(10) 0.0247(9) 0.0005(9) -0.0023(7) 0.0015(9)
C1 0.0241(12) 0.0288(13) 0.0294(11) 0.0015(10) -0.0025(9) -0.0017(9)
C3 0.0254(12) 0.0448(14) 0.0286(10) 0.0054(12) -0.0067(9) -0.0067(12)
C2 0.0246(12) 0.0457(16) 0.0229(10) -0.0002(11) -0.0008(9) 0.0001(11)
C4 0.0341(14) 0.0555(19) 0.0284(11) 0.0037(12) -0.0071(10) -0.0048(12)
C5 0.0409(17) 0.079(2) 0.0387(14) 0.0035(16) -0.0152(12) -0.0117(16)

_geom_special_details            
;
 All esds (except the esd in the dihedral angle between two l.s. planes)
 are estimated using the full covariance matrix.  The cell esds are taken
 into account individually in the estimation of esds in distances, angles
 and torsion angles; correlations between esds in cell parameters are only
 used when they are defined by crystal symmetry.  An approximate (isotropic)
 treatment of cell esds is used for estimating esds involving l.s. planes.
;

loop_
_geom_bond_atom_site_label_1
_geom_bond_atom_site_label_2
_geom_bond_distance
_geom_bond_site_symmetry_2
_geom_bond_publ_flag
Cu O1 1.9787(16) . ?
Cu O1 1.9787(16) 7 ?
Cu N1 2.0202(18) 7 ?
Cu N1 2.0202(17) . ?
O2 C1 1.235(3) . ?
O1 C1 1.275(3) . ?
N1 C2 1.478(3) . ?
N1 C3 1.480(3) . ?
C1 C2 1.522(3) . ?
C3 C4 1.514(3) . ?
C4 C5 1.516(3) . ?

loop_
_geom_angle_atom_site_label_1
_geom_angle_atom_site_label_2
_geom_angle_atom_site_label_3
_geom_angle
_geom_angle_site_symmetry_1
_geom_angle_site_symmetry_3
_geom_angle_publ_flag
O1 Cu O1 180.0 . 7 ?
O1 Cu N1 96.41(7) . 7 ?
O1 Cu N1 83.59(7) 7 7 ?
O1 Cu N1 83.59(7) . . ?
O1 Cu N1 96.41(7) 7 . ?
N1 Cu N1 180.0 7 . ?
C1 O1 Cu 114.08(14) . . ?
C2 N1 C3 113.56(18) . . ?
C2 N1 Cu 105.78(14) . . ?
C3 N1 Cu 116.33(14) . . ?
O2 C1 O1 124.9(2) . . ?
O2 C1 C2 118.5(2) . . ?
O1 C1 C2 116.60(19) . . ?
N1 C3 C4 115.79(19) . . ?
N1 C2 C1 111.60(18) . . ?
C5 C4 C3 111.6(2) . . ?

_refine_diff_density_max         0.373
_refine_diff_density_min         -0.307
_refine_diff_density_rms         0.064

_shelx_res_file                  
;

    shelx.res created by SHELXL-2014/7

TITL exp_2826 in I2/a
CELL  0.71073   9.3725   7.3714  21.2849   90.000   90.496   90.000
ZERR     4.00   0.0004   0.0004   0.0007    0.000    0.003    0.000
LATT   2
SYMM  1/2 - X,   Y, - Z
SFAC  C    H    N    O    CU
UNIT  40 96 8 24 4
MERG   2
OMIT    -2.00  54.00
FMAP   2
PLAN   20
ACTA
BOND

TEMP 22
SIZE   0.2 0.08 0.06
L.S.   6
WGHT    0.035900
FVAR       2.28273
O1W   4    0.206619    0.557329    0.288577    11.00000    0.03856    0.03517 =
         0.05985   -0.00291   -0.01740    0.00326
H1W   2    0.144322    0.603148    0.274597    11.00000    0.03838
H2W   2    0.252760    0.623101    0.303005    11.00000    0.04025
MOLE    1
CU    5    0.250000    0.250000    0.250000    10.50000    0.01987    0.04356 =
         0.02133    0.00113   -0.00302   -0.00221
O2    4   -0.098810    0.205616    0.352501    11.00000    0.02212    0.05351 =
         0.03664    0.00289    0.00191   -0.00019
O1    4    0.047824    0.204227    0.270814    11.00000    0.02249    0.04692 =
         0.02591   -0.00005   -0.00374   -0.00397
N1    3    0.284557    0.179508    0.340581    11.00000    0.02078    0.03364 =
         0.02473    0.00053   -0.00232    0.00152
AFIX  13
H1    2    0.296777    0.047492    0.341407    11.00000   -1.20000
AFIX   0
C1    1    0.021705    0.207940    0.329487    11.00000    0.02410    0.02885 =
         0.02941    0.00149   -0.00247   -0.00169
C3    1    0.412219    0.258785    0.371380    11.00000    0.02537    0.04478 =
         0.02863    0.00544   -0.00673   -0.00670
AFIX  23
H3A   2    0.406221    0.389802    0.368032    11.00000   -1.20000
H3B   2    0.495814    0.220458    0.348337    11.00000   -1.20000
AFIX   0
C2    1    0.150116    0.219659    0.373597    11.00000    0.02458    0.04573 =
         0.02292   -0.00024   -0.00083    0.00014
AFIX  23
H2A   2    0.155287    0.340548    0.391473    11.00000   -1.20000
H2B   2    0.138231    0.134149    0.407793    11.00000   -1.20000
AFIX   0
C4    1    0.434096    0.209984    0.439899    11.00000    0.03407    0.05549 =
         0.02840    0.00374   -0.00709   -0.00483
AFIX  23
H4A   2    0.358286    0.263340    0.464532    11.00000   -1.20000
H4B   2    0.428903    0.079295    0.444683    11.00000   -1.20000
AFIX   0
C5    1    0.576947    0.276622    0.464544    11.00000    0.04087    0.07930 =
         0.03868    0.00354   -0.01521   -0.01168
AFIX 137
H5A   2    0.652271    0.221599    0.440934    11.00000   -1.50000
H5B   2    0.587076    0.244377    0.508053    11.00000   -1.50000
H5C   2    0.581980    0.406102    0.460257    11.00000   -1.50000
AFIX   0
HKLF    4

REM  exp_2826 in I2/a
REM R1 =  0.0379 for    1275 Fo > 4sig(Fo)  and  0.0538 for all    1597 data
REM     97 parameters refined using      0 restraints

END

WGHT      0.0360      0.0000

REM Highest difference peak  0.373,  deepest hole -0.307,  1-sigma level  0.064
Q1    1   0.2842  0.2380  0.3067  11.00000  0.05    0.37
Q2    1   0.2432  0.0949  0.2546  11.00000  0.05    0.31
Q3    1   0.1977  0.1524  0.2322  11.00000  0.05    0.30
Q4    1   0.4203  0.2508  0.4035  11.00000  0.05    0.29
Q5    1   0.2281  0.1215  0.2388  11.00000  0.05    0.29
Q6    1   0.5151  0.2426  0.4514  11.00000  0.05    0.23
Q7    1   0.2882  0.1244  0.3476  11.00000  0.05    0.21
Q8    1   0.0474  0.2587  0.2988  11.00000  0.05    0.21
Q9    1   0.1432  0.2483  0.4071  11.00000  0.05    0.21
Q10   1   0.0918  0.1817  0.3484  11.00000  0.05    0.21
Q11   1   0.1265  0.2180  0.2631  11.00000  0.05    0.21
Q12   1   0.6548  0.3473  0.4450  11.00000  0.05    0.20
Q13   1  -0.1011  0.3067  0.3698  11.00000  0.05    0.20
Q14   1   0.3411  0.2131  0.3599  11.00000  0.05    0.20
Q15   1   0.0992  0.3054  0.3479  11.00000  0.05    0.19
Q16   1   0.3854  0.1294  0.4628  11.00000  0.05    0.19
Q17   1   0.2500  0.7500  0.2500  10.50000  0.05    0.18
Q18   1   0.6590  0.1592  0.4764  11.00000  0.05    0.18
Q19   1   0.3620  0.3965  0.3923  11.00000  0.05    0.18
Q20   1   0.4674  0.4613  0.4403  11.00000  0.05    0.18
;
_shelx_res_checksum              71290
####################################################################### 
# 
# This file contains crystal structure data downloaded from the 
# Cambridge Structural Database (CSD) hosted by the Cambridge 
# Crystallographic Data Centre (CCDC).
# 
# Full information about CCDC data access policies and citation 
# guidelines are available at http://www.ccdc.cam.ac.uk/access/V1 
# 
# Audit and citation data items may have been added by the CCDC. 
# Please retain this information to preserve the provenance of 
# this file and to allow appropriate attribution of the data. 
# 
#######################################################################

data_6
_database_code_depnum_ccdc_archive 'CCDC 2069287'
loop_
_audit_author_name
_audit_author_address
'Darko Vusak'
;Department of Chemistry, Faculty of Science, University of Zagreb
Croatia
;
_audit_update_record             
;
2021-03-10 deposited with the CCDC.	2021-07-01 downloaded from the CCDC.
;

_audit_creation_method           SHELXL-2014/7
_shelx_SHELXL_version_number     2014/7
_chemical_name_systematic        diaquabis(N-propylglycinato)cobalt(ii)
_chemical_name_common            ?
_chemical_melting_point          ?
_chemical_formula_moiety         'C10 H24 Co N2 O6'
_chemical_formula_sum            'C10 H24 Co N2 O6'
_chemical_formula_weight         327.24

loop_
_atom_type_symbol
_atom_type_description
_atom_type_scat_dispersion_real
_atom_type_scat_dispersion_imag
_atom_type_scat_source
C C 0.0033 0.0016 'International Tables Vol C Tables 4.2.6.8 and 6.1.1.4'
H H 0.0000 0.0000 'International Tables Vol C Tables 4.2.6.8 and 6.1.1.4'
N N 0.0061 0.0033 'International Tables Vol C Tables 4.2.6.8 and 6.1.1.4'
O O 0.0106 0.0060 'International Tables Vol C Tables 4.2.6.8 and 6.1.1.4'
Co Co 0.3494 0.9721 'International Tables Vol C Tables 4.2.6.8 and 6.1.1.4'

_space_group_crystal_system      monoclinic
_space_group_IT_number           14
_space_group_name_H-M_alt        'P 21/c'
_space_group_name_Hall           '-P 2ybc'

_shelx_space_group_comment       
;
The symmetry employed for this shelxl refinement is uniquely defined
by the following loop, which should always be used as a source of
symmetry information in preference to the above space-group names.
They are only intended as comments.
;

loop_
_space_group_symop_operation_xyz
'x, y, z'
'-x, y+1/2, -z+1/2'
'-x, -y, -z'
'x, -y-1/2, z-1/2'

_cell_length_a                   10.4296(13)
_cell_length_b                   7.2609(9)
_cell_length_c                   10.0987(10)
_cell_angle_alpha                90
_cell_angle_beta                 107.734(13)
_cell_angle_gamma                90
_cell_volume                     728.42(16)
_cell_formula_units_Z            2
_cell_measurement_temperature    295(2)
_cell_measurement_reflns_used    1106
_cell_measurement_theta_min      4.8810
_cell_measurement_theta_max      28.1260

_exptl_crystal_description       plate
_exptl_crystal_colour            orange
_exptl_crystal_density_meas      ?
_exptl_crystal_density_method    ?
_exptl_crystal_density_diffrn    1.492
_exptl_crystal_F_000             346
_exptl_transmission_factor_min   ?
_exptl_transmission_factor_max   ?
_exptl_crystal_size_max          0.210
_exptl_crystal_size_mid          0.180
_exptl_crystal_size_min          0.050
_exptl_absorpt_coefficient_mu    1.201
_shelx_estimated_absorpt_T_min   0.787
_shelx_estimated_absorpt_T_max   0.942
_exptl_absorpt_correction_T_min  0.82723
_exptl_absorpt_correction_T_max  1.00000
_exptl_absorpt_correction_type   multi-scan
_exptl_absorpt_process_details   
;
CrysAlisPro 1.171.39.46 (Rigaku Oxford Diffraction, 2018)
Empirical absorption correction using spherical harmonics,
 implemented in SCALE3 ABSPACK scaling algorithm.
;
_exptl_absorpt_special_details   ?
_diffrn_ambient_temperature      295(2)
_diffrn_radiation_wavelength     0.71073
_diffrn_radiation_type           MoK\a
_diffrn_source                   'fine-focus sealed X-ray tube'
_diffrn_measurement_device_type  'Xcalibur, Sapphire3'
_diffrn_measurement_method       '\w scans'
_diffrn_detector_area_resol_mean 16.3426
_diffrn_reflns_number            2294
_diffrn_reflns_av_unetI/netI     0.0779
_diffrn_reflns_av_R_equivalents  0.051
_diffrn_reflns_limit_h_min       -12
_diffrn_reflns_limit_h_max       12
_diffrn_reflns_limit_k_min       -8
_diffrn_reflns_limit_k_max       8
_diffrn_reflns_limit_l_min       -12
_diffrn_reflns_limit_l_max       12
_diffrn_reflns_theta_min         4.103
_diffrn_reflns_theta_max         25.985
_diffrn_reflns_theta_full        25.242
_diffrn_measured_fraction_theta_max 0.997
_diffrn_measured_fraction_theta_full 0.996
_diffrn_reflns_Laue_measured_fraction_max 0.997
_diffrn_reflns_Laue_measured_fraction_full 0.996
_diffrn_reflns_point_group_measured_fraction_max 0.997
_diffrn_reflns_point_group_measured_fraction_full 0.996
_reflns_number_total             2294
_reflns_number_gt                1435
_reflns_threshold_expression     'I > 2\s(I)'
_reflns_Friedel_coverage         0.000
_reflns_Friedel_fraction_max     .
_reflns_Friedel_fraction_full    .

_reflns_special_details          
;
 _reflns_Friedel_fraction is defined as the number of unique
 Friedel pairs measured divided by the number that would be
 possible theoretically, ignoring centric projections and
 systematic absences.
;

_computing_data_collection       'CrysAlisPro 1.171.39.46 (Rigaku OD, 2018)'
_computing_cell_refinement       'CrysAlisPro 1.171.39.46 (Rigaku OD, 2018)'
_computing_data_reduction        'CrysAlisPro 1.171.39.46 (Rigaku OD, 2018)'
_computing_structure_solution    'SHELXS-2016/4 (Sheldrick, 2016)'
_computing_structure_refinement  'SHELXL-2014/7 (Sheldrick, 2014)'
_computing_molecular_graphics    'MERCURY (C.F. Macrae et al., 2008)'
_computing_publication_material  'SHELXL-2014/7 (Sheldrick, 2014)'
_refine_special_details          
;
 Refined as a 2-component twin.
;
_refine_ls_structure_factor_coef Fsqd
_refine_ls_matrix_type           full
_refine_ls_weighting_scheme      calc
_refine_ls_weighting_details     
'w=1/[\s^2^(Fo^2^)+(0.0408P)^2^] where P=(Fo^2^+2Fc^2^)/3'
_atom_sites_solution_primary     ?
_atom_sites_solution_secondary   ?
_atom_sites_solution_hydrogens   mixed
_refine_ls_hydrogen_treatment    mixed
_refine_ls_extinction_method     none
_refine_ls_extinction_coef       .
_refine_ls_number_reflns         2294
_refine_ls_number_parameters     98
_refine_ls_number_restraints     3
_refine_ls_R_factor_all          0.0707
_refine_ls_R_factor_gt           0.0379
_refine_ls_wR_factor_ref         0.0823
_refine_ls_wR_factor_gt          0.0762
_refine_ls_goodness_of_fit_ref   0.863
_refine_ls_restrained_S_all      0.863
_refine_ls_shift/su_max          0.000
_refine_ls_shift/su_mean         0.000

loop_
_atom_site_label
_atom_site_type_symbol
_atom_site_fract_x
_atom_site_fract_y
_atom_site_fract_z
_atom_site_U_iso_or_equiv
_atom_site_adp_type
_atom_site_occupancy
_atom_site_site_symmetry_order
_atom_site_calc_flag
_atom_site_refinement_flags_posn
_atom_site_refinement_flags_adp
_atom_site_refinement_flags_occupancy
_atom_site_disorder_assembly
_atom_site_disorder_group
H1WB H -0.056(3) 0.149(5) -0.249(3) 0.065(14) Uiso 1 1 d D . . . .
H1WA H -0.125(4) 0.257(3) -0.182(4) 0.081(17) Uiso 1 1 d D . . . .
Co Co 0.0000 0.0000 0.0000 0.0292(2) Uani 1 2 d S . P . .
C3 C 0.3132(3) 0.0025(5) 0.0654(3) 0.0365(8) Uani 1 1 d . . . . .
H3C H 0.3079 0.0001 0.1597 0.044 Uiso 1 1 calc R U . . .
H3D H 0.3903 0.0771 0.0653 0.044 Uiso 1 1 calc R U . . .
O1W O -0.0959(3) 0.1516(4) -0.1884(3) 0.0389(6) Uani 1 1 d D . . . .
C1 C -0.1247(4) -0.3424(5) -0.1046(3) 0.0337(9) Uani 1 1 d . . . . .
O1 O -0.0322(2) -0.2380(3) -0.1182(2) 0.0359(6) Uani 1 1 d . . . . .
C4 C 0.3340(4) -0.1910(5) 0.0217(4) 0.0450(10) Uani 1 1 d . . . . .
H4A H 0.3475 -0.1881 -0.0691 0.054 Uiso 1 1 calc R U . . .
H4B H 0.2540 -0.2636 0.0143 0.054 Uiso 1 1 calc R U . . .
O2 O -0.1633(3) -0.4847(4) -0.1735(2) 0.0455(7) Uani 1 1 d . . . . .
N1 N 0.1897(3) 0.0890(4) -0.0267(3) 0.0310(7) Uani 1 1 d . . . . .
H1 H 0.1863 0.0658 -0.1233 0.037 Uiso 1 1 calc R U . . .
C5 C 0.4545(4) -0.2814(6) 0.1250(4) 0.0657(13) Uani 1 1 d . . . . .
H5A H 0.5329 -0.2062 0.1363 0.099 Uiso 1 1 calc R U . . .
H5B H 0.4691 -0.4006 0.0912 0.099 Uiso 1 1 calc R U . . .
H5C H 0.4379 -0.2944 0.2130 0.099 Uiso 1 1 calc R U . . .
C2 C -0.1897(4) -0.2913(4) 0.0053(3) 0.0372(9) Uani 1 1 d . . . . .
H2A H -0.2816 -0.3361 -0.0225 0.045 Uiso 1 1 calc R U . . .
H2B H -0.1413 -0.3506 0.0923 0.045 Uiso 1 1 calc R U . . .

loop_
_atom_site_aniso_label
_atom_site_aniso_U_11
_atom_site_aniso_U_22
_atom_site_aniso_U_33
_atom_site_aniso_U_23
_atom_site_aniso_U_13
_atom_site_aniso_U_12
Co 0.0363(4) 0.0250(3) 0.0277(3) -0.0009(4) 0.0119(3) -0.0010(4)
C3 0.0343(18) 0.040(2) 0.0351(18) 0.002(2) 0.0107(14) -0.003(2)
O1W 0.0511(17) 0.0358(17) 0.0336(14) 0.0064(14) 0.0186(13) 0.0061(15)
C1 0.047(2) 0.026(2) 0.0260(17) 0.0025(17) 0.0080(18) 0.005(2)
O1 0.0510(15) 0.0277(13) 0.0354(12) -0.0062(12) 0.0228(12) -0.0058(14)
C4 0.043(2) 0.041(3) 0.053(2) 0.005(2) 0.0189(19) 0.009(2)
O2 0.0715(18) 0.0274(14) 0.0401(13) -0.0088(15) 0.0207(13) -0.0085(16)
N1 0.0405(18) 0.0256(16) 0.0293(14) -0.0047(14) 0.0145(14) -0.0012(15)
C5 0.053(3) 0.066(3) 0.077(3) 0.017(3) 0.017(2) 0.016(3)
C2 0.048(2) 0.028(2) 0.0376(19) -0.0055(18) 0.0160(18) -0.0111(19)

_geom_special_details            
;
 All esds (except the esd in the dihedral angle between two l.s. planes)
 are estimated using the full covariance matrix.  The cell esds are taken
 into account individually in the estimation of esds in distances, angles
 and torsion angles; correlations between esds in cell parameters are only
 used when they are defined by crystal symmetry.  An approximate (isotropic)
 treatment of cell esds is used for estimating esds involving l.s. planes.
;

loop_
_geom_bond_atom_site_label_1
_geom_bond_atom_site_label_2
_geom_bond_distance
_geom_bond_site_symmetry_2
_geom_bond_publ_flag
Co O1 2.069(2) . ?
Co O1 2.069(2) 3 ?
Co O1W 2.162(2) . ?
Co O1W 2.162(2) 3 ?
Co N1 2.174(3) 3 ?
Co N1 2.174(3) . ?
C3 N1 1.479(4) . ?
C3 C4 1.509(5) . ?
C1 O2 1.242(4) . ?
C1 O1 1.267(4) . ?
C1 C2 1.512(4) . ?
C4 C5 1.517(5) . ?
N1 C2 1.485(4) 3 ?
C2 N1 1.485(4) 3 ?

loop_
_geom_angle_atom_site_label_1
_geom_angle_atom_site_label_2
_geom_angle_atom_site_label_3
_geom_angle
_geom_angle_site_symmetry_1
_geom_angle_site_symmetry_3
_geom_angle_publ_flag
O1 Co O1 180.0 . 3 ?
O1 Co O1W 88.11(10) . . ?
O1 Co O1W 91.89(10) 3 . ?
O1 Co O1W 91.89(10) . 3 ?
O1 Co O1W 88.11(10) 3 3 ?
O1W Co O1W 180.0 . 3 ?
O1 Co N1 80.17(10) . 3 ?
O1 Co N1 99.83(10) 3 3 ?
O1W Co N1 93.77(10) . 3 ?
O1W Co N1 86.23(10) 3 3 ?
O1 Co N1 99.83(10) . . ?
O1 Co N1 80.17(10) 3 . ?
O1W Co N1 86.23(10) . . ?
O1W Co N1 93.77(10) 3 . ?
N1 Co N1 180.0 3 . ?
N1 C3 C4 112.8(3) . . ?
O2 C1 O1 124.4(3) . . ?
O2 C1 C2 118.3(3) . . ?
O1 C1 C2 117.3(3) . . ?
C1 O1 Co 115.6(2) . . ?
C3 C4 C5 111.4(3) . . ?
C3 N1 C2 111.5(3) . 3 ?
C3 N1 Co 116.5(2) . . ?
C2 N1 Co 103.6(2) 3 . ?
N1 C2 C1 111.7(3) 3 . ?

_refine_diff_density_max         0.490
_refine_diff_density_min         -0.334
_refine_diff_density_rms         0.069

_shelx_res_file                  
;

    shelx.res created by SHELXL-2014/7

TITL exp_2588_n2_twin1_hklf4 in P2(1)/c
CELL  0.71073  10.4296   7.2609  10.0987   90.000  107.734   90.000
ZERR     2.00   0.0013   0.0009   0.0010    0.000    0.013    0.000
LATT   1
SYMM  - X, 1/2 + Y, 1/2 - Z
SFAC  C    H    N    O    CO
UNIT  20 48 4 12 2
MERG   2
OMIT    -4.00  52.00
omit 0   0   2
omit -1 -1 -1
omit -4  -4   2
omit 4   1  -2

DANG  1.390 0.020 H1WA H1WB
DANG  0.850 0.010 H1WA O1W
DFIX  0.850 0.010 O1W H1WB
FMAP   2
PLAN   20
SIZE     0.050   0.180   0.210
ACTA
BOND

L.S.  10
TEMP    22.00
WGHT    0.040800
BASF   0.26712
FVAR       4.37698
H1WB  2   -0.056424    0.148829   -0.249494    11.00000    0.06485
H1WA  2   -0.125402    0.257451   -0.182004    11.00000    0.08076
MOLE    1
CO    5    0.000000    0.000000    0.000000    10.50000    0.03627    0.02503 =
         0.02771   -0.00086    0.01188   -0.00101
C3    1    0.313157    0.002535    0.065403    11.00000    0.03427    0.04016 =
         0.03512    0.00210    0.01074   -0.00344
AFIX  23
H3C   2    0.307928    0.000112    0.159656    11.00000   -1.20000
H3D   2    0.390306    0.077076    0.065295    11.00000   -1.20000
AFIX   0
O1W   4   -0.095920    0.151580   -0.188449    11.00000    0.05111    0.03579 =
         0.03356    0.00639    0.01864    0.00610
C1    1   -0.124734   -0.342411   -0.104596    11.00000    0.04693    0.02618 =
         0.02603    0.00248    0.00803    0.00515
O1    4   -0.032213   -0.237960   -0.118205    11.00000    0.05097    0.02772 =
         0.03535   -0.00623    0.02277   -0.00581
C4    1    0.333977   -0.191041    0.021716    11.00000    0.04331    0.04142 =
         0.05310    0.00461    0.01889    0.00877
AFIX  23
H4A   2    0.347498   -0.188084   -0.069133    11.00000   -1.20000
H4B   2    0.253998   -0.263578    0.014340    11.00000   -1.20000
AFIX   0
O2    4   -0.163293   -0.484725   -0.173504    11.00000    0.07148    0.02740 =
         0.04009   -0.00879    0.02074   -0.00850
N1    3    0.189679    0.088981   -0.026680    11.00000    0.04054    0.02560 =
         0.02935   -0.00471    0.01454   -0.00115
AFIX  13
H1    2    0.186256    0.065752   -0.123292    11.00000   -1.20000
AFIX   0
C5    1    0.454515   -0.281358    0.125019    11.00000    0.05256    0.06557 =
         0.07701    0.01658    0.01671    0.01563
AFIX 137
H5A   2    0.532868   -0.206226    0.136321    11.00000   -1.50000
H5B   2    0.469116   -0.400624    0.091177    11.00000   -1.50000
H5C   2    0.437865   -0.294397    0.212950    11.00000   -1.50000
AFIX   0
C2    1   -0.189666   -0.291285    0.005284    11.00000    0.04807    0.02782 =
         0.03760   -0.00547    0.01597   -0.01113
AFIX  23
H2A   2   -0.281638   -0.336125   -0.022464    11.00000   -1.20000
H2B   2   -0.141334   -0.350550    0.092251    11.00000   -1.20000
AFIX   0
HKLF    5

REM  exp_2588_n2_twin1_hklf4 in P2(1)/c
REM R1 =  0.0379 for    1435 Fo > 4sig(Fo)  and  0.0707 for all    2294 data
REM     98 parameters refined using      3 restraints

END

WGHT      0.0397      0.0000

REM Highest difference peak  0.490,  deepest hole -0.334,  1-sigma level  0.069
Q1    1   0.1027  0.0497  0.0154  11.00000  0.05    0.44
Q2    1  -0.1000  0.0441 -0.0178  11.00000  0.05    0.39
Q3    1   0.1866  0.0038  0.0541  11.00000  0.05    0.32
Q4    1  -0.0913 -0.1698 -0.2004  11.00000  0.05    0.25
Q5    1  -0.0293  0.2317 -0.1200  11.00000  0.05    0.25
Q6    1  -0.1038  0.3599 -0.0813  11.00000  0.05    0.23
Q7    1  -0.0185 -0.5012  0.1156  11.00000  0.05    0.23
Q8    1   0.4007 -0.2435  0.0436  11.00000  0.05    0.22
Q9    1  -0.2929 -0.3854 -0.2067  11.00000  0.05    0.22
Q10   1  -0.0160  0.0238  0.0834  11.00000  0.05    0.21
Q11   1   0.0471 -0.1989 -0.0645  11.00000  0.05    0.20
Q12   1   0.0117  0.0535 -0.0957  11.00000  0.05    0.20
Q13   1   0.3039  0.0002  0.3349  11.00000  0.05    0.19
Q14   1   0.0565  0.2174 -0.2359  11.00000  0.05    0.19
Q15   1   0.2830 -0.1017  0.0435  11.00000  0.05    0.19
Q16   1  -0.0640 -0.5161 -0.1591  11.00000  0.05    0.18
Q17   1   0.5405 -0.1771  0.3631  11.00000  0.05    0.18
Q18   1  -0.2103  0.1343 -0.2586  11.00000  0.05    0.18
Q19   1  -0.2474 -0.3865  0.0152  11.00000  0.05    0.18
Q20   1  -0.2438 -0.5372 -0.1982  11.00000  0.05    0.18
;
_shelx_res_checksum              22532
####################################################################### 
# 
# This file contains crystal structure data downloaded from the 
# Cambridge Structural Database (CSD) hosted by the Cambridge 
# Crystallographic Data Centre (CCDC).
# 
# Full information about CCDC data access policies and citation 
# guidelines are available at http://www.ccdc.cam.ac.uk/access/V1 
# 
# Audit and citation data items may have been added by the CCDC. 
# Please retain this information to preserve the provenance of 
# this file and to allow appropriate attribution of the data. 
# 
#######################################################################

data_3_RT
_database_code_depnum_ccdc_archive 'CCDC 2084504'
loop_
_audit_author_name
_audit_author_address
'Darko Vusak'
;Department of Chemistry, Faculty of Science, University of Zagreb
Croatia
;
_audit_update_record             
;
2021-05-18 deposited with the CCDC.	2021-07-01 downloaded from the CCDC.
;

_audit_creation_method           SHELXL-2017/1
_shelx_SHELXL_version_number     2017/1
_chemical_name_systematic        diaquabis(N-ethylglycine)cobalt(ii)
_chemical_name_common            ?
_chemical_melting_point          ?
_chemical_formula_moiety         'C8 H20 Co N2 O6'
_chemical_formula_sum            'C8 H20 Co N2 O6'
_chemical_formula_weight         299.19

loop_
_atom_type_symbol
_atom_type_description
_atom_type_scat_dispersion_real
_atom_type_scat_dispersion_imag
_atom_type_scat_source
C C 0.0181 0.0091 'International Tables Vol C Tables 4.2.6.8 and 6.1.1.4'
H H 0.0000 0.0000 'International Tables Vol C Tables 4.2.6.8 and 6.1.1.4'
N N 0.0311 0.0180 'International Tables Vol C Tables 4.2.6.8 and 6.1.1.4'
O O 0.0492 0.0322 'International Tables Vol C Tables 4.2.6.8 and 6.1.1.4'
Co Co -2.3653 3.6143 'International Tables Vol C Tables 4.2.6.8 and 6.1.1.4'

_space_group_crystal_system      triclinic
_space_group_IT_number           2
_space_group_name_H-M_alt        'P -1'
_space_group_name_Hall           '-P 1'

_shelx_space_group_comment       
;
The symmetry employed for this shelxl refinement is uniquely defined
by the following loop, which should always be used as a source of
symmetry information in preference to the above space-group names.
They are only intended as comments.
;

loop_
_space_group_symop_operation_xyz
'x, y, z'
'-x, -y, -z'

_cell_length_a                   5.4717(3)
_cell_length_b                   7.1941(4)
_cell_length_c                   8.8468(4)
_cell_angle_alpha                113.095(4)
_cell_angle_beta                 92.008(4)
_cell_angle_gamma                106.385(5)
_cell_volume                     303.11(3)
_cell_formula_units_Z            1
_cell_measurement_temperature    295(2)
_cell_measurement_reflns_used    2170
_cell_measurement_theta_min      5.5570
_cell_measurement_theta_max      78.6240

_exptl_crystal_description       prism
_exptl_crystal_colour            orange
_exptl_crystal_density_meas      ?
_exptl_crystal_density_method    ?
_exptl_crystal_density_diffrn    1.639
_exptl_crystal_F_000             157
_exptl_transmission_factor_min   ?
_exptl_transmission_factor_max   ?
_exptl_crystal_size_max          0.058
_exptl_crystal_size_mid          0.056
_exptl_crystal_size_min          0.025
_exptl_absorpt_coefficient_mu    11.317
_shelx_estimated_absorpt_T_min   0.560
_shelx_estimated_absorpt_T_max   0.765
_exptl_absorpt_correction_type   multi-scan
_exptl_absorpt_correction_T_min  0.88440
_exptl_absorpt_correction_T_max  1.00000
_exptl_absorpt_process_details   
;
CrysAlisPro 1.171.40.53 (Rigaku Oxford Diffraction, 2019)
Empirical absorption correction using spherical harmonics,
 implemented in SCALE3 ABSPACK scaling algorithm.
;
_exptl_absorpt_special_details   ?
_diffrn_ambient_temperature      295(2)
_diffrn_radiation_wavelength     1.54184
_diffrn_radiation_type           CuK\a
_diffrn_source                   'micro-focus sealed X-ray tube'
_diffrn_measurement_device_type  'XtaLAB Synergy, Dualflex, HyPix'
_diffrn_measurement_method       '\w scans'
_diffrn_detector_area_resol_mean 10.0000
_diffrn_reflns_number            3012
_diffrn_reflns_av_unetI/netI     0.0464
_diffrn_reflns_av_R_equivalents  0.0511
_diffrn_reflns_limit_h_min       -6
_diffrn_reflns_limit_h_max       6
_diffrn_reflns_limit_k_min       -8
_diffrn_reflns_limit_k_max       8
_diffrn_reflns_limit_l_min       -10
_diffrn_reflns_limit_l_max       10
_diffrn_reflns_theta_min         5.512
_diffrn_reflns_theta_max         72.390
_diffrn_reflns_theta_full        67.684
_diffrn_measured_fraction_theta_max 0.991
_diffrn_measured_fraction_theta_full 0.995
_diffrn_reflns_Laue_measured_fraction_max 0.991
_diffrn_reflns_Laue_measured_fraction_full 0.995
_diffrn_reflns_point_group_measured_fraction_max 0.991
_diffrn_reflns_point_group_measured_fraction_full 0.995
_reflns_number_total             1186
_reflns_number_gt                1186
_reflns_threshold_expression     'I > 2\s(I)'
_reflns_Friedel_coverage         0.000
_reflns_Friedel_fraction_max     .
_reflns_Friedel_fraction_full    .

_reflns_special_details          
;
 Reflections were merged by SHELXL according to the crystal
 class for the calculation of statistics and refinement.
 
 _reflns_Friedel_fraction is defined as the number of unique
 Friedel pairs measured divided by the number that would be
 possible theoretically, ignoring centric projections and
 systematic absences.
;

_computing_data_collection       'CrysAlisPro 1.171.41.92a (Rigaku OD, 2020)'
_computing_cell_refinement       'CrysAlisPro 1.171.41.92a (Rigaku OD, 2020)'
_computing_data_reduction        'CrysAlisPro 1.171.41.92a (Rigaku OD, 2020)'
_computing_structure_solution    'SHELXT 2018/2 (Sheldrick, 2018)'
_computing_structure_refinement  'SHELXL-2017/1 (Sheldrick, 2017)'
_computing_molecular_graphics    'MERCURY (C.F. Macrae et al., 2008)'
_computing_publication_material  'SHELXL-2014/7 (Sheldrick, 2014)'
_refine_special_details          ?
_refine_ls_structure_factor_coef Fsqd
_refine_ls_matrix_type           full
_refine_ls_weighting_scheme      calc
_refine_ls_weighting_details     
'w=1/[\s^2^(Fo^2^)+(0.1030P)^2^] where P=(Fo^2^+2Fc^2^)/3'
_atom_sites_solution_primary     ?
_atom_sites_solution_secondary   ?
_atom_sites_solution_hydrogens   mixed
_refine_ls_hydrogen_treatment    mixed
_refine_ls_extinction_method     none
_refine_ls_extinction_coef       .
_refine_ls_number_reflns         1186
_refine_ls_number_parameters     87
_refine_ls_number_restraints     3
_refine_ls_R_factor_all          0.0484
_refine_ls_R_factor_gt           0.0484
_refine_ls_wR_factor_ref         0.1261
_refine_ls_wR_factor_gt          0.1261
_refine_ls_goodness_of_fit_ref   1.058
_refine_ls_restrained_S_all      1.056
_refine_ls_shift/su_max          0.000
_refine_ls_shift/su_mean         0.000

loop_
_atom_site_label
_atom_site_type_symbol
_atom_site_fract_x
_atom_site_fract_y
_atom_site_fract_z
_atom_site_U_iso_or_equiv
_atom_site_adp_type
_atom_site_occupancy
_atom_site_site_symmetry_order
_atom_site_calc_flag
_atom_site_refinement_flags_posn
_atom_site_refinement_flags_adp
_atom_site_refinement_flags_occupancy
_atom_site_disorder_assembly
_atom_site_disorder_group
Co Co 0.500000 1.000000 0.500000 0.0231(3) Uani 1 2 d S . P . .
O1W O 0.2262(4) 0.8727(3) 0.6317(3) 0.0305(5) Uani 1 1 d D . . . .
O1 O 0.7225(4) 0.8040(3) 0.4851(3) 0.0305(5) Uani 1 1 d . . . . .
O2 O 0.7576(5) 0.4875(4) 0.3345(3) 0.0390(6) Uani 1 1 d . . . . .
N1 N 0.2871(5) 0.7225(4) 0.2745(3) 0.0256(5) Uani 1 1 d . . . . .
H1 H 0.103110 0.693882 0.282386 0.031 Uiso 1 1 calc R U . . .
C1 C 0.6351(6) 0.6155(5) 0.3719(4) 0.0280(6) Uani 1 1 d . . . . .
C3 C 0.3210(7) 0.7383(5) 0.1140(4) 0.0336(7) Uani 1 1 d . . . . .
H3A H 0.239058 0.599044 0.023039 0.040 Uiso 1 1 calc R U . . .
H3B H 0.503731 0.781306 0.107905 0.040 Uiso 1 1 calc R U . . .
C2 C 0.3602(6) 0.5429(5) 0.2822(4) 0.0307(6) Uani 1 1 d . . . . .
H2A H 0.344336 0.436537 0.169822 0.037 Uiso 1 1 calc R U . . .
H2B H 0.242026 0.476814 0.339517 0.037 Uiso 1 1 calc R U . . .
C4 C 0.2064(8) 0.8966(7) 0.0940(5) 0.0458(9) Uani 1 1 d . . . . .
H4A H 0.232077 0.902208 -0.011067 0.069 Uiso 1 1 calc R U . . .
H4B H 0.024759 0.853060 0.097835 0.069 Uiso 1 1 calc R U . . .
H4C H 0.289279 1.035217 0.182652 0.069 Uiso 1 1 calc R U . . .
H1WB H 0.075(4) 0.853(8) 0.589(7) 0.064(16) Uiso 1 1 d D . . . .
H1WA H 0.229(9) 0.768(6) 0.653(7) 0.071(17) Uiso 1 1 d D . . . .

loop_
_atom_site_aniso_label
_atom_site_aniso_U_11
_atom_site_aniso_U_22
_atom_site_aniso_U_33
_atom_site_aniso_U_23
_atom_site_aniso_U_13
_atom_site_aniso_U_12
Co 0.0245(4) 0.0214(3) 0.0254(3) 0.0097(2) 0.0047(2) 0.0106(2)
O1W 0.0295(11) 0.0308(11) 0.0355(11) 0.0170(9) 0.0071(8) 0.0114(9)
O1 0.0262(10) 0.0268(10) 0.0392(12) 0.0126(9) 0.0024(8) 0.0119(8)
O2 0.0376(12) 0.0331(12) 0.0557(15) 0.0209(11) 0.0131(10) 0.0211(10)
N1 0.0223(12) 0.0275(12) 0.0282(12) 0.0114(9) 0.0045(9) 0.0102(10)
C1 0.0303(15) 0.0295(14) 0.0337(15) 0.0190(12) 0.0115(12) 0.0143(12)
C3 0.0367(16) 0.0357(16) 0.0270(15) 0.0110(12) 0.0045(12) 0.0128(13)
C2 0.0314(15) 0.0240(14) 0.0338(15) 0.0087(11) 0.0045(12) 0.0098(12)
C4 0.053(2) 0.054(2) 0.0396(18) 0.0237(16) 0.0039(15) 0.0260(18)

_geom_special_details            
;
 All esds (except the esd in the dihedral angle between two l.s. planes)
 are estimated using the full covariance matrix.  The cell esds are taken
 into account individually in the estimation of esds in distances, angles
 and torsion angles; correlations between esds in cell parameters are only
 used when they are defined by crystal symmetry.  An approximate (isotropic)
 treatment of cell esds is used for estimating esds involving l.s. planes.
;

loop_
_geom_bond_atom_site_label_1
_geom_bond_atom_site_label_2
_geom_bond_distance
_geom_bond_site_symmetry_2
_geom_bond_publ_flag
Co O1 2.079(2) . ?
Co O1 2.079(2) 2_676 ?
Co O1W 2.151(2) 2_676 ?
Co O1W 2.151(2) . ?
Co N1 2.173(2) 2_676 ?
Co N1 2.173(2) . ?
O1W H1WB 0.847(10) . ?
O1W H1WA 0.848(10) . ?
O1 C1 1.267(4) . ?
O2 C1 1.238(4) . ?
N1 C2 1.480(4) . ?
N1 C3 1.482(4) . ?
N1 H1 0.9800 . ?
C1 C2 1.521(4) . ?
C3 C4 1.508(5) . ?
C3 H3A 0.9700 . ?
C3 H3B 0.9700 . ?
C2 H2A 0.9700 . ?
C2 H2B 0.9700 . ?
C4 H4A 0.9600 . ?
C4 H4B 0.9600 . ?
C4 H4C 0.9600 . ?

loop_
_geom_angle_atom_site_label_1
_geom_angle_atom_site_label_2
_geom_angle_atom_site_label_3
_geom_angle
_geom_angle_site_symmetry_1
_geom_angle_site_symmetry_3
_geom_angle_publ_flag
O1 Co O1 180.0 . 2_676 ?
O1 Co O1W 84.50(8) . 2_676 ?
O1 Co O1W 95.50(8) 2_676 2_676 ?
O1 Co O1W 95.50(8) . . ?
O1 Co O1W 84.50(8) 2_676 . ?
O1W Co O1W 180.0 2_676 . ?
O1 Co N1 99.63(8) . 2_676 ?
O1 Co N1 80.37(8) 2_676 2_676 ?
O1W Co N1 87.02(9) 2_676 2_676 ?
O1W Co N1 92.98(9) . 2_676 ?
O1 Co N1 80.37(8) . . ?
O1 Co N1 99.63(8) 2_676 . ?
O1W Co N1 92.98(9) 2_676 . ?
O1W Co N1 87.02(9) . . ?
N1 Co N1 180.0 2_676 . ?
Co O1W H1WB 109(3) . . ?
Co O1W H1WA 123(4) . . ?
H1WB O1W H1WA 110(3) . . ?
C1 O1 Co 115.99(18) . . ?
C2 N1 C3 111.9(2) . . ?
C2 N1 Co 105.35(17) . . ?
C3 N1 Co 117.0(2) . . ?
C2 N1 H1 107.4 . . ?
C3 N1 H1 107.4 . . ?
Co N1 H1 107.4 . . ?
O2 C1 O1 123.8(3) . . ?
O2 C1 C2 118.9(3) . . ?
O1 C1 C2 117.3(2) . . ?
N1 C3 C4 112.0(3) . . ?
N1 C3 H3A 109.2 . . ?
C4 C3 H3A 109.2 . . ?
N1 C3 H3B 109.2 . . ?
C4 C3 H3B 109.2 . . ?
H3A C3 H3B 107.9 . . ?
N1 C2 C1 112.0(2) . . ?
N1 C2 H2A 109.2 . . ?
C1 C2 H2A 109.2 . . ?
N1 C2 H2B 109.2 . . ?
C1 C2 H2B 109.2 . . ?
H2A C2 H2B 107.9 . . ?
C3 C4 H4A 109.5 . . ?
C3 C4 H4B 109.5 . . ?
H4A C4 H4B 109.5 . . ?
C3 C4 H4C 109.5 . . ?
H4A C4 H4C 109.5 . . ?
H4B C4 H4C 109.5 . . ?

_refine_diff_density_max         0.977
_refine_diff_density_min         -0.767
_refine_diff_density_rms         0.109

_shelx_res_file                  
;
TITL shelxt_a.res in P-1
    shelx.res
    created by SHELXL-2017/1 at 13:29:43 on 18-May-2021
CELL  1.54184   5.4717   7.1941   8.8468  113.095   92.008  106.385
ZERR     1.00   0.0003   0.0004   0.0004    0.004    0.004    0.005
LATT   1
SFAC  C    H    N    O    CO
UNIT  8 20 2 6 1
MERG   2
omit -1 145
DFIX     0.850   0.010 O1W H1WA
DFIX     0.850   0.010 O1W H1WB
DANG     1.390   0.020 H1WB H1WA
omit 2  -2   1
omit  4   4   0
omit 5 2 2
FMAP   2
PLAN   20
BOND   $H
acta
size 0.058 0.056 0.025
LIST   6

L.S.  10
TEMP    22.00
WGHT    0.103000
FVAR      17.01080
CO    5    0.500000    1.000000    0.500000    10.50000    0.02455    0.02139 =
         0.02541    0.00971    0.00473    0.01059
O1W   4    0.226170    0.872726    0.631687    11.00000    0.02953    0.03076 =
         0.03551    0.01700    0.00715    0.01144
O1    4    0.722527    0.804020    0.485058    11.00000    0.02621    0.02684 =
         0.03917    0.01255    0.00236    0.01191
O2    4    0.757623    0.487460    0.334478    11.00000    0.03758    0.03309 =
         0.05573    0.02094    0.01313    0.02105
N1    3    0.287143    0.722519    0.274520    11.00000    0.02227    0.02748 =
         0.02823    0.01139    0.00450    0.01018
AFIX  13
H1    2    0.103110    0.693882    0.282386    11.00000   -1.20000
AFIX   0
C1    1    0.635077    0.615466    0.371937    11.00000    0.03034    0.02947 =
         0.03371    0.01900    0.01151    0.01434
C3    1    0.320969    0.738300    0.113982    11.00000    0.03674    0.03571 =
         0.02700    0.01103    0.00451    0.01276
AFIX  23
H3A   2    0.239058    0.599044    0.023039    11.00000   -1.20000
H3B   2    0.503731    0.781306    0.107905    11.00000   -1.20000
AFIX   0
C2    1    0.360236    0.542949    0.282167    11.00000    0.03144    0.02395 =
         0.03381    0.00875    0.00449    0.00979
AFIX  23
H2A   2    0.344336    0.436537    0.169822    11.00000   -1.20000
H2B   2    0.242026    0.476814    0.339517    11.00000   -1.20000
AFIX   0
C4    1    0.206361    0.896572    0.094039    11.00000    0.05348    0.05387 =
         0.03963    0.02367    0.00388    0.02604
AFIX  33
H4A   2    0.232077    0.902208   -0.011067    11.00000   -1.50000
H4B   2    0.024759    0.853060    0.097835    11.00000   -1.50000
H4C   2    0.289279    1.035217    0.182652    11.00000   -1.50000
AFIX   0
H1WB  2    0.075003    0.853415    0.589064    11.00000    0.06389
H1WA  2    0.228760    0.768330    0.653236    11.00000    0.07081
HKLF    4


REM  shelxt_a.res in P-1
REM R1 =  0.0484 for    1186 Fo > 4sig(Fo)  and  0.0484 for all    1186 data
REM     87 parameters refined using      3 restraints

END

WGHT      0.1020      0.0000

REM Highest difference peak  0.977,  deepest hole -0.767,  1-sigma level  0.109
Q1    1   0.4247  0.8904  0.3891  11.00000  0.05    0.98
Q2    1   0.4666  1.0206  0.6021  11.00000  0.05    0.81
Q3    1   0.3566  0.7721  0.2389  11.00000  0.05    0.42
Q4    1   0.7416  0.7585  0.3776  11.00000  0.05    0.41
Q5    1   0.3593  0.9838  0.4381  11.00000  0.05    0.40
Q6    1   0.6712  0.3829  0.2561  11.00000  0.05    0.36
Q7    1   0.2198  0.9396  0.7392  11.00000  0.05    0.35
Q8    1   0.6829  0.4400  0.4003  11.00000  0.05    0.28
Q9    1   0.3401  0.9872  0.7106  11.00000  0.05    0.28
Q10   1   0.8149  0.5732  0.4472  11.00000  0.05    0.28
Q11   1   0.6099  0.6832  0.4783  11.00000  0.05    0.27
Q12   1   0.2700  0.7591  0.3547  11.00000  0.05    0.24
Q13   1   0.6236  0.3387  0.3426  11.00000  0.05    0.23
Q14   1   0.8007  0.8569  0.6364  11.00000  0.05    0.23
Q15   1   0.5652  0.8450  0.5376  11.00000  0.05    0.22
Q16   1   0.2307  0.4000  0.2382  11.00000  0.05    0.22
Q17   1   0.8398  0.5599  0.3055  11.00000  0.05    0.21
Q18   1   0.6609  0.5800  0.2830  11.00000  0.05    0.21
Q19   1   0.4823  0.5559  0.3180  11.00000  0.05    0.19
Q20   1   0.2950  0.5355  0.4341  11.00000  0.05    0.19
;
_shelx_res_checksum              61395

_exptl_crystal_recrystallization_method 'Re-crystallisation from solvent: water'
####################################################################### 
# 
# This file contains crystal structure data downloaded from the 
# Cambridge Structural Database (CSD) hosted by the Cambridge 
# Crystallographic Data Centre (CCDC).
# 
# Full information about CCDC data access policies and citation 
# guidelines are available at http://www.ccdc.cam.ac.uk/access/V1 
# 
# Audit and citation data items may have been added by the CCDC. 
# Please retain this information to preserve the provenance of 
# this file and to allow appropriate attribution of the data. 
# 
#######################################################################

data_4_RT
_database_code_depnum_ccdc_archive 'CCDC 2084506'
loop_
_audit_author_name
_audit_author_address
'Darko Vusak'
;Department of Chemistry, Faculty of Science, University of Zagreb
Croatia
;
_audit_update_record             
;
2021-05-18 deposited with the CCDC.	2021-07-01 downloaded from the CCDC.
;

_audit_creation_method           SHELXL-2017/1
_shelx_SHELXL_version_number     2017/1
_chemical_name_systematic        diaquabis(N-ethylglycinato)nickel(ii)
_chemical_name_common            ?
_chemical_melting_point          ?
_chemical_formula_moiety         'C8 H20 N2 Ni O6'
_chemical_formula_sum            'C8 H20 N2 Ni O6'
_chemical_formula_weight         298.97

loop_
_atom_type_symbol
_atom_type_description
_atom_type_scat_dispersion_real
_atom_type_scat_dispersion_imag
_atom_type_scat_source
C C 0.0181 0.0091 'International Tables Vol C Tables 4.2.6.8 and 6.1.1.4'
H H 0.0000 0.0000 'International Tables Vol C Tables 4.2.6.8 and 6.1.1.4'
N N 0.0311 0.0180 'International Tables Vol C Tables 4.2.6.8 and 6.1.1.4'
O O 0.0492 0.0322 'International Tables Vol C Tables 4.2.6.8 and 6.1.1.4'
Ni Ni -3.0029 0.5091 'International Tables Vol C Tables 4.2.6.8 and 6.1.1.4'

_space_group_crystal_system      triclinic
_space_group_IT_number           2
_space_group_name_H-M_alt        'P -1'
_space_group_name_Hall           '-P 1'

_shelx_space_group_comment       
;
The symmetry employed for this shelxl refinement is uniquely defined
by the following loop, which should always be used as a source of
symmetry information in preference to the above space-group names.
They are only intended as comments.
;

loop_
_space_group_symop_operation_xyz
'x, y, z'
'-x, -y, -z'

_cell_length_a                   5.44882(8)
_cell_length_b                   7.15455(10)
_cell_length_c                   8.83552(11)
_cell_angle_alpha                113.6920(12)
_cell_angle_beta                 91.6006(11)
_cell_angle_gamma                106.5605(12)
_cell_volume                     298.319(8)
_cell_formula_units_Z            1
_cell_measurement_temperature    295(2)
_cell_measurement_reflns_used    5732
_cell_measurement_theta_min      5.5430
_cell_measurement_theta_max      79.3250

_exptl_crystal_description       prism
_exptl_crystal_colour            blue
_exptl_crystal_density_meas      ?
_exptl_crystal_density_method    ?
_exptl_crystal_density_diffrn    1.664
_exptl_crystal_F_000             158
_exptl_transmission_factor_min   ?
_exptl_transmission_factor_max   ?
_exptl_crystal_size_max          0.06
_exptl_crystal_size_mid          0.05
_exptl_crystal_size_min          0.02
_exptl_absorpt_coefficient_mu    2.568
_shelx_estimated_absorpt_T_min   0.731
_shelx_estimated_absorpt_T_max   0.878
_exptl_absorpt_correction_type   multi-scan
_exptl_absorpt_correction_T_min  0.89917
_exptl_absorpt_correction_T_max  1.00000
_exptl_absorpt_process_details   
;
CrysAlisPro 1.171.40.53 (Rigaku Oxford Diffraction, 2019)
Empirical absorption correction using spherical harmonics,
 implemented in SCALE3 ABSPACK scaling algorithm.
;
_exptl_absorpt_special_details   ?
_diffrn_ambient_temperature      295(2)
_diffrn_radiation_wavelength     1.54184
_diffrn_radiation_type           CuK\a
_diffrn_source                   'micro-focus sealed X-ray tube'
_diffrn_measurement_device_type  'XtaLAB Synergy, Dualflex, HyPix'
_diffrn_measurement_method       '\w scans'
_diffrn_detector_area_resol_mean 10.0000
_diffrn_reflns_number            7113
_diffrn_reflns_av_unetI/netI     0.0133
_diffrn_reflns_av_R_equivalents  0.0231
_diffrn_reflns_limit_h_min       -6
_diffrn_reflns_limit_h_max       6
_diffrn_reflns_limit_k_min       -9
_diffrn_reflns_limit_k_max       8
_diffrn_reflns_limit_l_min       -11
_diffrn_reflns_limit_l_max       11
_diffrn_reflns_theta_min         5.541
_diffrn_reflns_theta_max         79.555
_diffrn_reflns_theta_full        67.684
_diffrn_measured_fraction_theta_max 0.976
_diffrn_measured_fraction_theta_full 0.997
_diffrn_reflns_Laue_measured_fraction_max 0.976
_diffrn_reflns_Laue_measured_fraction_full 0.997
_diffrn_reflns_point_group_measured_fraction_max 0.976
_diffrn_reflns_point_group_measured_fraction_full 0.997
_reflns_number_total             1268
_reflns_number_gt                1249
_reflns_threshold_expression     'I > 2\s(I)'
_reflns_Friedel_coverage         0.000
_reflns_Friedel_fraction_max     .
_reflns_Friedel_fraction_full    .

_reflns_special_details          
;
 Reflections were merged by SHELXL according to the crystal
 class for the calculation of statistics and refinement.
 
 _reflns_Friedel_fraction is defined as the number of unique
 Friedel pairs measured divided by the number that would be
 possible theoretically, ignoring centric projections and
 systematic absences.
;

_computing_data_collection       'CrysAlisPro 1.171.41.92a (Rigaku OD, 2020)'
_computing_cell_refinement       'CrysAlisPro 1.171.41.92a (Rigaku OD, 2020)'
_computing_data_reduction        'CrysAlisPro 1.171.41.92a (Rigaku OD, 2020)'
_computing_structure_solution    'SHELXT 2018/2 (Sheldrick, 2018)'
_computing_structure_refinement  'SHELXL-2017/1 (Sheldrick, 2017)'
_computing_molecular_graphics    'MERCURY (C.F. Macrae et al., 2008)'
_computing_publication_material  'SHELXL-2014/7 (Sheldrick, 2014)'
_refine_special_details          ?
_refine_ls_structure_factor_coef Fsqd
_refine_ls_matrix_type           full
_refine_ls_weighting_scheme      calc
_refine_ls_weighting_details     
'w=1/[\s^2^(Fo^2^)+(0.0312P)^2^+0.1019P] where P=(Fo^2^+2Fc^2^)/3'
_atom_sites_solution_primary     ?
_atom_sites_solution_secondary   ?
_atom_sites_solution_hydrogens   mixed
_refine_ls_hydrogen_treatment    mixed
_refine_ls_extinction_method     none
_refine_ls_extinction_coef       .
_refine_ls_number_reflns         1268
_refine_ls_number_parameters     87
_refine_ls_number_restraints     0
_refine_ls_R_factor_all          0.0223
_refine_ls_R_factor_gt           0.0221
_refine_ls_wR_factor_ref         0.0599
_refine_ls_wR_factor_gt          0.0597
_refine_ls_goodness_of_fit_ref   1.109
_refine_ls_restrained_S_all      1.109
_refine_ls_shift/su_max          0.000
_refine_ls_shift/su_mean         0.000

loop_
_atom_site_label
_atom_site_type_symbol
_atom_site_fract_x
_atom_site_fract_y
_atom_site_fract_z
_atom_site_U_iso_or_equiv
_atom_site_adp_type
_atom_site_occupancy
_atom_site_site_symmetry_order
_atom_site_calc_flag
_atom_site_refinement_flags_posn
_atom_site_refinement_flags_adp
_atom_site_refinement_flags_occupancy
_atom_site_disorder_assembly
_atom_site_disorder_group
Ni Ni 0.500000 0.500000 0.500000 0.01907(11) Uani 1 2 d S . P . .
O1W O 0.23189(19) 0.37661(16) 0.63126(12) 0.0254(2) Uani 1 1 d . . . . .
O1 O 0.27626(17) 0.69109(14) 0.51188(12) 0.0254(2) Uani 1 1 d . . . . .
O2 O 0.2433(2) 1.01307(16) 0.66444(14) 0.0335(2) Uani 1 1 d . . . . .
N1 N 0.7105(2) 0.77284(17) 0.72304(13) 0.0218(2) Uani 1 1 d . . . . .
H1 H 0.895274 0.800972 0.714490 0.026 Uiso 1 1 calc R U . . .
C1 C 0.3648(2) 0.8828(2) 0.62625(16) 0.0222(2) Uani 1 1 d . . . . .
C2 C 0.6395(2) 0.9543(2) 0.71718(17) 0.0258(3) Uani 1 1 d . . . . .
H2A H 0.760296 1.021513 0.660942 0.031 Uiso 1 1 calc R U . . .
H2B H 0.654551 1.061425 0.830622 0.031 Uiso 1 1 calc R U . . .
C3 C 0.6771(3) 0.7601(2) 0.88455(16) 0.0283(3) Uani 1 1 d . . . . .
H3A H 0.493614 0.717264 0.891350 0.034 Uiso 1 1 calc R U . . .
H3B H 0.760011 0.901648 0.975555 0.034 Uiso 1 1 calc R U . . .
C4 C 0.7917(4) 0.6012(3) 0.9049(2) 0.0408(4) Uani 1 1 d . . . . .
H4A H 0.766063 0.597685 1.010913 0.061 Uiso 1 1 calc R U . . .
H4B H 0.707806 0.460221 0.816282 0.061 Uiso 1 1 calc R U . . .
H4C H 0.974069 0.644513 0.900445 0.061 Uiso 1 1 calc R U . . .
H1WA H 0.239(4) 0.274(4) 0.639(3) 0.041(5) Uiso 1 1 d . . . . .
H1WB H 0.088(5) 0.359(3) 0.594(3) 0.043(5) Uiso 1 1 d . . . . .

loop_
_atom_site_aniso_label
_atom_site_aniso_U_11
_atom_site_aniso_U_22
_atom_site_aniso_U_33
_atom_site_aniso_U_23
_atom_site_aniso_U_13
_atom_site_aniso_U_12
Ni 0.01761(17) 0.01809(16) 0.02125(17) 0.00771(12) 0.00204(11) 0.00654(11)
O1W 0.0216(5) 0.0249(5) 0.0318(5) 0.0146(4) 0.0043(4) 0.0069(4)
O1 0.0209(4) 0.0226(4) 0.0314(5) 0.0097(4) -0.0005(3) 0.0081(3)
O2 0.0316(5) 0.0276(5) 0.0480(6) 0.0174(4) 0.0102(4) 0.0171(4)
N1 0.0184(5) 0.0226(5) 0.0227(5) 0.0081(4) 0.0022(4) 0.0070(4)
C1 0.0215(6) 0.0226(6) 0.0272(6) 0.0145(5) 0.0069(5) 0.0081(5)
C2 0.0235(6) 0.0201(6) 0.0297(6) 0.0079(5) 0.0007(5) 0.0055(5)
C3 0.0292(7) 0.0309(7) 0.0217(6) 0.0089(5) 0.0026(5) 0.0087(5)
C4 0.0480(9) 0.0464(9) 0.0354(8) 0.0220(7) 0.0019(7) 0.0200(7)

_geom_special_details            
;
 All esds (except the esd in the dihedral angle between two l.s. planes)
 are estimated using the full covariance matrix.  The cell esds are taken
 into account individually in the estimation of esds in distances, angles
 and torsion angles; correlations between esds in cell parameters are only
 used when they are defined by crystal symmetry.  An approximate (isotropic)
 treatment of cell esds is used for estimating esds involving l.s. planes.
;

loop_
_geom_bond_atom_site_label_1
_geom_bond_atom_site_label_2
_geom_bond_distance
_geom_bond_site_symmetry_2
_geom_bond_publ_flag
Ni O1 2.0514(9) 2_666 ?
Ni O1 2.0514(9) . ?
Ni O1W 2.1073(10) 2_666 ?
Ni O1W 2.1073(10) . ?
Ni N1 2.1250(10) . ?
Ni N1 2.1250(10) 2_666 ?
O1W H1WA 0.78(2) . ?
O1W H1WB 0.80(2) . ?
O1 C1 1.2715(16) . ?
O2 C1 1.2376(16) . ?
N1 C2 1.4757(16) . ?
N1 C3 1.4791(17) . ?
N1 H1 0.9800 . ?
C1 C2 1.5212(17) . ?
C2 H2A 0.9700 . ?
C2 H2B 0.9700 . ?
C3 C4 1.509(2) . ?
C3 H3A 0.9700 . ?
C3 H3B 0.9700 . ?
C4 H4A 0.9600 . ?
C4 H4B 0.9600 . ?
C4 H4C 0.9600 . ?

loop_
_geom_angle_atom_site_label_1
_geom_angle_atom_site_label_2
_geom_angle_atom_site_label_3
_geom_angle
_geom_angle_site_symmetry_1
_geom_angle_site_symmetry_3
_geom_angle_publ_flag
O1 Ni O1 180.0 2_666 . ?
O1 Ni O1W 84.66(4) 2_666 2_666 ?
O1 Ni O1W 95.34(4) . 2_666 ?
O1 Ni O1W 95.34(4) 2_666 . ?
O1 Ni O1W 84.66(4) . . ?
O1W Ni O1W 180.0 2_666 . ?
O1 Ni N1 98.01(4) 2_666 . ?
O1 Ni N1 81.99(4) . . ?
O1W Ni N1 87.70(4) 2_666 . ?
O1W Ni N1 92.30(4) . . ?
O1 Ni N1 81.99(4) 2_666 2_666 ?
O1 Ni N1 98.01(4) . 2_666 ?
O1W Ni N1 92.30(4) 2_666 2_666 ?
O1W Ni N1 87.70(4) . 2_666 ?
N1 Ni N1 180.0 . 2_666 ?
Ni O1W H1WA 117.0(15) . . ?
Ni O1W H1WB 110.2(15) . . ?
H1WA O1W H1WB 110(2) . . ?
C1 O1 Ni 114.99(8) . . ?
C2 N1 C3 111.39(10) . . ?
C2 N1 Ni 105.06(7) . . ?
C3 N1 Ni 117.96(8) . . ?
C2 N1 H1 107.3 . . ?
C3 N1 H1 107.3 . . ?
Ni N1 H1 107.3 . . ?
O2 C1 O1 124.02(12) . . ?
O2 C1 C2 119.01(11) . . ?
O1 C1 C2 116.95(10) . . ?
N1 C2 C1 112.29(10) . . ?
N1 C2 H2A 109.1 . . ?
C1 C2 H2A 109.1 . . ?
N1 C2 H2B 109.1 . . ?
C1 C2 H2B 109.1 . . ?
H2A C2 H2B 107.9 . . ?
N1 C3 C4 112.07(12) . . ?
N1 C3 H3A 109.2 . . ?
C4 C3 H3A 109.2 . . ?
N1 C3 H3B 109.2 . . ?
C4 C3 H3B 109.2 . . ?
H3A C3 H3B 107.9 . . ?
C3 C4 H4A 109.5 . . ?
C3 C4 H4B 109.5 . . ?
H4A C4 H4B 109.5 . . ?
C3 C4 H4C 109.5 . . ?
H4A C4 H4C 109.5 . . ?
H4B C4 H4C 109.5 . . ?

_refine_diff_density_max         0.265
_refine_diff_density_min         -0.363
_refine_diff_density_rms         0.050

_shelx_res_file                  
;
TITL shelxt_a.res in P-1
    shelx.res
    created by SHELXL-2017/1 at 12:56:51 on 18-May-2021
CELL  1.54184   5.4488   7.1546   8.8355  113.692   91.601  106.561
ZERR     1.00   0.0001   0.0001   0.0001    0.001    0.001    0.001
LATT   1
SFAC  C    H    N    O    NI
UNIT  8 20 2 6 1
MERG   2
FMAP   2
PLAN   20
BOND   $H
acta
LIST   6

L.S.  10
TEMP    22.00
WGHT    0.031200    0.101900
FVAR      18.44645
NI    5    0.500000    0.500000    0.500000    10.50000    0.01761    0.01809 =
         0.02125    0.00771    0.00204    0.00654
O1W   4    0.231888    0.376610    0.631262    11.00000    0.02160    0.02490 =
         0.03185    0.01458    0.00429    0.00687
O1    4    0.276260    0.691086    0.511884    11.00000    0.02089    0.02257 =
         0.03142    0.00968   -0.00046    0.00814
O2    4    0.243348    1.013069    0.664437    11.00000    0.03165    0.02761 =
         0.04798    0.01737    0.01021    0.01713
N1    3    0.710539    0.772842    0.723037    11.00000    0.01840    0.02265 =
         0.02268    0.00806    0.00217    0.00696
AFIX  13
H1    2    0.895274    0.800972    0.714490    11.00000   -1.20000
AFIX   0
C1    1    0.364779    0.882796    0.626251    11.00000    0.02150    0.02260 =
         0.02721    0.01445    0.00690    0.00813
C2    1    0.639517    0.954330    0.717179    11.00000    0.02354    0.02006 =
         0.02969    0.00794    0.00068    0.00548
AFIX  23
H2A   2    0.760296    1.021513    0.660942    11.00000   -1.20000
H2B   2    0.654551    1.061425    0.830622    11.00000   -1.20000
AFIX   0
C3    1    0.677136    0.760067    0.884553    11.00000    0.02921    0.03089 =
         0.02172    0.00890    0.00262    0.00869
AFIX  23
H3A   2    0.493614    0.717264    0.891350    11.00000   -1.20000
H3B   2    0.760011    0.901648    0.975555    11.00000   -1.20000
AFIX   0
C4    1    0.791686    0.601171    0.904899    11.00000    0.04798    0.04643 =
         0.03543    0.02197    0.00189    0.01998
AFIX  33
H4A   2    0.766063    0.597685    1.010913    11.00000   -1.50000
H4B   2    0.707806    0.460221    0.816282    11.00000   -1.50000
H4C   2    0.974069    0.644513    0.900445    11.00000   -1.50000
AFIX   0
H1WA  2    0.239207    0.273520    0.639075    11.00000    0.04097
H1WB  2    0.087868    0.358962    0.593968    11.00000    0.04346
HKLF    4


REM  shelxt_a.res in P-1
REM R1 =  0.0221 for    1249 Fo > 4sig(Fo)  and  0.0223 for all    1268 data
REM     87 parameters refined using      0 restraints

END

WGHT      0.0281      0.1112

REM Highest difference peak  0.265,  deepest hole -0.363,  1-sigma level  0.050
Q1    1   0.4992  0.9246  0.6638  11.00000  0.05    0.27
Q2    1   0.6387  0.6745  0.6547  11.00000  0.05    0.25
Q3    1   0.6920  0.7622  0.7904  11.00000  0.05    0.19
Q4    1   0.7096  0.6665  0.8810  11.00000  0.05    0.17
Q5    1   0.6718  0.8576  0.7178  11.00000  0.05    0.16
Q6    1   0.2888  1.1062  0.6925  11.00000  0.05    0.15
Q7    1   0.8866  0.9925  1.0150  11.00000  0.05    0.14
Q8    1   0.7728  0.9635  0.5778  11.00000  0.05    0.13
Q9    1   0.2800  1.0879  0.8209  11.00000  0.05    0.13
Q10   1   0.5815  0.4334  0.8287  11.00000  0.05    0.13
Q11   1   0.2872  0.7534  0.5874  11.00000  0.05    0.13
Q12   1   0.3293  0.6405  0.5216  11.00000  0.05    0.12
Q13   1   0.7981  0.6011  1.1344  11.00000  0.05    0.11
Q14   1   0.7485  0.7576  1.1293  11.00000  0.05    0.11
Q15   1   0.3536  0.8019  0.5422  11.00000  0.05    0.11
Q16   1   0.7597  1.0942  0.8068  11.00000  0.05    0.10
Q17   1   0.2872  0.4600  0.8020  11.00000  0.05    0.10
Q18   1   0.7351  0.9636  0.9465  11.00000  0.05    0.10
Q19   1   0.9258  0.9253  0.9617  11.00000  0.05    0.10
Q20   1   0.5581  1.0365  0.8834  11.00000  0.05    0.10
;
_shelx_res_checksum              43472

_exptl_crystal_recrystallization_method 'Re-crystallisation from solvent: water'
####################################################################### 
# 
# This file contains crystal structure data downloaded from the 
# Cambridge Structural Database (CSD) hosted by the Cambridge 
# Crystallographic Data Centre (CCDC).
# 
# Full information about CCDC data access policies and citation 
# guidelines are available at http://www.ccdc.cam.ac.uk/access/V1 
# 
# Audit and citation data items may have been added by the CCDC. 
# Please retain this information to preserve the provenance of 
# this file and to allow appropriate attribution of the data. 
# 
#######################################################################

data_5p
_database_code_depnum_ccdc_archive 'CCDC 2069288'
loop_
_audit_author_name
_audit_author_address
'Darko Vusak'
;Department of Chemistry, Faculty of Science, University of Zagreb
Croatia
;
_audit_update_record             
;
2021-03-10 deposited with the CCDC.	2021-07-01 downloaded from the CCDC.
;

_audit_creation_method           SHELXL-2014/7
_shelx_SHELXL_version_number     2014/7
_chemical_name_systematic        catena-[bis(\m-N-ethylglycinato)copper(ii)]
_chemical_name_common            ?
_chemical_melting_point          ?
_chemical_formula_moiety         
;
(C8 H16 Cu N2 O4)n
;
_chemical_formula_sum            'C8 H16 Cu N2 O4'
_chemical_formula_weight         267.77

loop_
_atom_type_symbol
_atom_type_description
_atom_type_scat_dispersion_real
_atom_type_scat_dispersion_imag
_atom_type_scat_source
C C 0.0033 0.0016 'International Tables Vol C Tables 4.2.6.8 and 6.1.1.4'
H H 0.0000 0.0000 'International Tables Vol C Tables 4.2.6.8 and 6.1.1.4'
N N 0.0061 0.0033 'International Tables Vol C Tables 4.2.6.8 and 6.1.1.4'
O O 0.0106 0.0060 'International Tables Vol C Tables 4.2.6.8 and 6.1.1.4'
Cu Cu 0.3201 1.2651 'International Tables Vol C Tables 4.2.6.8 and 6.1.1.4'

_space_group_crystal_system      monoclinic
_space_group_IT_number           14
_space_group_name_H-M_alt        'P 21/c'
_space_group_name_Hall           '-P 2ybc'

_shelx_space_group_comment       
;
The symmetry employed for this shelxl refinement is uniquely defined
by the following loop, which should always be used as a source of
symmetry information in preference to the above space-group names.
They are only intended as comments.
;

loop_
_space_group_symop_operation_xyz
'x, y, z'
'-x, y+1/2, -z+1/2'
'-x, -y, -z'
'x, -y-1/2, z-1/2'

_cell_length_a                   10.0467(8)
_cell_length_b                   6.3568(5)
_cell_length_c                   9.0286(9)
_cell_angle_alpha                90
_cell_angle_beta                 114.398(10)
_cell_angle_gamma                90
_cell_volume                     525.12(9)
_cell_formula_units_Z            2
_cell_measurement_temperature    295(2)
_cell_measurement_reflns_used    2405
_cell_measurement_theta_min      4.9580
_cell_measurement_theta_max      31.8050

_exptl_crystal_description       plate
_exptl_crystal_colour            blue
_exptl_crystal_density_meas      ?
_exptl_crystal_density_method    ?
_exptl_crystal_density_diffrn    1.693
_exptl_crystal_F_000             278
_exptl_transmission_factor_min   ?
_exptl_transmission_factor_max   ?
_exptl_crystal_size_max          0.380
_exptl_crystal_size_mid          0.170
_exptl_crystal_size_min          0.040
_exptl_absorpt_coefficient_mu    2.076
_shelx_estimated_absorpt_T_min   0.506
_shelx_estimated_absorpt_T_max   0.922
_exptl_absorpt_correction_T_min  0.81364
_exptl_absorpt_correction_T_max  1.00000
_exptl_absorpt_correction_type   multi-scan
_exptl_absorpt_process_details   
;
CrysAlisPro, Agilent Technologies,
Version 1.171.37.35 (release 13-08-2014 CrysAlis171 .NET)
(compiled Aug 13 2014,18:06:01)
Empirical absorption correction using spherical harmonics,
 implemented in SCALE3 ABSPACK scaling algorithm.
;
_exptl_absorpt_special_details   ?
_diffrn_ambient_temperature      295(2)
_diffrn_radiation_wavelength     0.71073
_diffrn_radiation_type           MoK\a
_diffrn_source                   'Enhance (Mo) X-ray Source'
_diffrn_measurement_device_type  'Xcalibur, Sapphire3'
_diffrn_measurement_method       '\w scans'
_diffrn_detector_area_resol_mean 16.3426
_diffrn_reflns_number            4536
_diffrn_reflns_av_unetI/netI     0.0209
_diffrn_reflns_av_R_equivalents  0.0241
_diffrn_reflns_limit_h_min       -11
_diffrn_reflns_limit_h_max       12
_diffrn_reflns_limit_k_min       -7
_diffrn_reflns_limit_k_max       7
_diffrn_reflns_limit_l_min       -11
_diffrn_reflns_limit_l_max       10
_diffrn_reflns_theta_min         4.455
_diffrn_reflns_theta_max         26.491
_diffrn_reflns_theta_full        25.242
_diffrn_measured_fraction_theta_max 0.994
_diffrn_measured_fraction_theta_full 0.993
_diffrn_reflns_Laue_measured_fraction_max 0.994
_diffrn_reflns_Laue_measured_fraction_full 0.993
_diffrn_reflns_point_group_measured_fraction_max 0.994
_diffrn_reflns_point_group_measured_fraction_full 0.993
_reflns_number_total             1074
_reflns_number_gt                968
_reflns_threshold_expression     'I > 2\s(I)'
_reflns_Friedel_coverage         0.000
_reflns_Friedel_fraction_max     .
_reflns_Friedel_fraction_full    .

_reflns_special_details          
;
 Reflections were merged by SHELXL according to the crystal
 class for the calculation of statistics and refinement.
 
 _reflns_Friedel_fraction is defined as the number of unique
 Friedel pairs measured divided by the number that would be
 possible theoretically, ignoring centric projections and
 systematic absences.
;

_computing_data_collection       
;
CrysAlisPro, Agilent Technologies,
Version 1.171.37.35 (release 13-08-2014 CrysAlis171 .NET)
(compiled Aug 13 2014,18:06:01)
;
_computing_cell_refinement       
;
CrysAlisPro, Agilent Technologies,
Version 1.171.37.35 (release 13-08-2014 CrysAlis171 .NET)
(compiled Aug 13 2014,18:06:01)
;
_computing_data_reduction        
;
CrysAlisPro, Agilent Technologies,
Version 1.171.37.35 (release 13-08-2014 CrysAlis171 .NET)
(compiled Aug 13 2014,18:06:01)
;
_computing_structure_solution    'SHELXS-2016/4 (Sheldrick, 2016)'
_computing_structure_refinement  'SHELXL-2014/7 (Sheldrick, 2014)'
_computing_molecular_graphics    'MERCURY (C.F. Macrae et al., 2008)'
_computing_publication_material  'SHELXL-2014/7 (Sheldrick, 2014)'
_refine_special_details          ?
_refine_ls_structure_factor_coef Fsqd
_refine_ls_matrix_type           full
_refine_ls_weighting_scheme      calc
_refine_ls_weighting_details     
'w=1/[\s^2^(Fo^2^)+(0.0375P)^2^+0.2782P] where P=(Fo^2^+2Fc^2^)/3'
_atom_sites_solution_primary     ?
_atom_sites_solution_secondary   ?
_atom_sites_solution_hydrogens   geom
_refine_ls_hydrogen_treatment    constr
_refine_ls_extinction_method     none
_refine_ls_extinction_coef       .
_refine_ls_number_reflns         1074
_refine_ls_number_parameters     71
_refine_ls_number_restraints     0
_refine_ls_R_factor_all          0.0329
_refine_ls_R_factor_gt           0.0277
_refine_ls_wR_factor_ref         0.0703
_refine_ls_wR_factor_gt          0.0680
_refine_ls_goodness_of_fit_ref   1.055
_refine_ls_restrained_S_all      1.055
_refine_ls_shift/su_max          0.000
_refine_ls_shift/su_mean         0.000

loop_
_atom_site_label
_atom_site_type_symbol
_atom_site_fract_x
_atom_site_fract_y
_atom_site_fract_z
_atom_site_U_iso_or_equiv
_atom_site_adp_type
_atom_site_occupancy
_atom_site_site_symmetry_order
_atom_site_calc_flag
_atom_site_refinement_flags_posn
_atom_site_refinement_flags_adp
_atom_site_refinement_flags_occupancy
_atom_site_disorder_assembly
_atom_site_disorder_group
C2 C 0.2468(2) -0.0441(3) 0.0481(3) 0.0269(5) Uani 1 1 d . . . . .
H2A H 0.1862 -0.1113 -0.0541 0.032 Uiso 1 1 calc R U . . .
H2B H 0.1838 0.0066 0.0978 0.032 Uiso 1 1 calc R U . . .
Cu Cu 0.5000 0.0000 0.0000 0.02634(15) Uani 1 2 d S . P . .
O1 O 0.52236(16) 0.2111(3) -0.14821(18) 0.0306(4) Uani 1 1 d . . . . .
O2 O 0.67780(18) 0.1923(3) 0.2469(2) 0.0405(4) Uani 1 1 d . . . . .
N1 N 0.32664(19) 0.1328(3) 0.0186(2) 0.0284(4) Uani 1 1 d . . . . .
H1 H 0.3651 0.2158 0.1191 0.034 Uiso 1 1 calc R U . . .
C1 C 0.6442(2) 0.2018(3) -0.1602(3) 0.0265(5) Uani 1 1 d . . . . .
C3 C 0.2381(3) 0.2762(4) -0.1104(3) 0.0369(5) Uani 1 1 d . . . . .
H3A H 0.2028 0.2002 -0.2127 0.044 Uiso 1 1 calc R U . . .
H3B H 0.3008 0.3884 -0.1171 0.044 Uiso 1 1 calc R U . . .
C4 C 0.1088(3) 0.3742(4) -0.0934(3) 0.0402(6) Uani 1 1 d . . . . .
H4A H 0.0398 0.2665 -0.0994 0.060 Uiso 1 1 calc R U . . .
H4B H 0.0633 0.4739 -0.1794 0.060 Uiso 1 1 calc R U . . .
H4C H 0.1410 0.4446 0.0097 0.060 Uiso 1 1 calc R U . . .

loop_
_atom_site_aniso_label
_atom_site_aniso_U_11
_atom_site_aniso_U_22
_atom_site_aniso_U_33
_atom_site_aniso_U_23
_atom_site_aniso_U_13
_atom_site_aniso_U_12
C2 0.0242(10) 0.0326(12) 0.0265(11) 0.0006(9) 0.0130(9) -0.0002(8)
Cu 0.0254(2) 0.0313(2) 0.0284(2) 0.01117(15) 0.01721(16) 0.00803(14)
O1 0.0291(8) 0.0363(9) 0.0309(8) 0.0123(7) 0.0169(7) 0.0068(6)
O2 0.0385(9) 0.0487(11) 0.0408(10) -0.0182(8) 0.0229(8) -0.0025(8)
N1 0.0284(9) 0.0310(10) 0.0301(10) 0.0053(8) 0.0165(8) 0.0038(7)
C1 0.0265(10) 0.0298(12) 0.0235(10) 0.0001(8) 0.0106(8) -0.0021(8)
C3 0.0378(12) 0.0389(14) 0.0374(13) 0.0110(11) 0.0190(11) 0.0103(10)
C4 0.0370(13) 0.0376(14) 0.0456(14) 0.0042(11) 0.0166(11) 0.0101(10)

_geom_special_details            
;
 All esds (except the esd in the dihedral angle between two l.s. planes)
 are estimated using the full covariance matrix.  The cell esds are taken
 into account individually in the estimation of esds in distances, angles
 and torsion angles; correlations between esds in cell parameters are only
 used when they are defined by crystal symmetry.  An approximate (isotropic)
 treatment of cell esds is used for estimating esds involving l.s. planes.
;

loop_
_geom_bond_atom_site_label_1
_geom_bond_atom_site_label_2
_geom_bond_distance
_geom_bond_site_symmetry_2
_geom_bond_publ_flag
C2 N1 1.468(3) . ?
C2 C1 1.521(3) 3_655 ?
Cu O1 1.9725(14) 3_655 ?
Cu O1 1.9725(14) . ?
Cu N1 2.0041(17) . ?
Cu N1 2.0042(17) 3_655 ?
O1 C1 1.274(3) . ?
O2 C1 1.227(3) 4_566 ?
N1 C3 1.457(3) . ?
C1 O2 1.227(3) 4_565 ?
C1 C2 1.521(3) 3_655 ?
C3 C4 1.505(3) . ?

loop_
_geom_angle_atom_site_label_1
_geom_angle_atom_site_label_2
_geom_angle_atom_site_label_3
_geom_angle
_geom_angle_site_symmetry_1
_geom_angle_site_symmetry_3
_geom_angle_publ_flag
N1 C2 C1 109.17(17) . 3_655 ?
O1 Cu O1 180.0 3_655 . ?
O1 Cu N1 83.30(7) 3_655 . ?
O1 Cu N1 96.70(7) . . ?
O1 Cu N1 96.70(7) 3_655 3_655 ?
O1 Cu N1 83.30(7) . 3_655 ?
N1 Cu N1 180.0 . 3_655 ?
C1 O1 Cu 114.11(13) . . ?
C3 N1 C2 115.18(18) . . ?
C3 N1 Cu 117.46(14) . . ?
C2 N1 Cu 104.55(13) . . ?
O2 C1 O1 125.3(2) 4_565 . ?
O2 C1 C2 119.37(19) 4_565 3_655 ?
O1 C1 C2 115.31(18) . 3_655 ?
N1 C3 C4 116.4(2) . . ?

_refine_diff_density_max         0.471
_refine_diff_density_min         -0.198
_refine_diff_density_rms         0.058

_shelx_res_file                  
;

    shelx.res created by SHELXL-2014/7

TITL exp_2064 in P2(1)/c
CELL  0.71073  10.0467   6.3568   9.0286   90.000  114.398   90.000
ZERR     2.00   0.0008   0.0005   0.0009    0.000    0.010    0.000
LATT   1
SYMM  - X, 1/2 + Y, 1/2 - Z
SFAC  C    H    N    O    CU
UNIT  16 32 4 8 2
MERG   2
OMIT    -1.00  53.00
omit  -2   3   2
omit 1   1   2
omit -3   2   3

FMAP   2

PLAN   20
ACTA
BOND
temp 22
size  0.38 0.17 0.04
L.S.   10
WGHT    0.037500    0.278200
FVAR       8.18721
C2    1    0.246804   -0.044112    0.048117    11.00000    0.02415    0.03261 =
         0.02654    0.00063    0.01300   -0.00024
AFIX  23
H2A   2    0.186221   -0.111272   -0.054143    11.00000   -1.20000
H2B   2    0.183771    0.006555    0.097819    11.00000   -1.20000
AFIX   0
MOLE    1
CU    5    0.500000    0.000000    0.000000    10.50000    0.02541    0.03128 =
         0.02840    0.01117    0.01721    0.00803
O1    4    0.522360    0.211143   -0.148207    11.00000    0.02906    0.03634 =
         0.03093    0.01232    0.01693    0.00682
O2    4    0.677803    0.192310    0.246857    11.00000    0.03854    0.04872 =
         0.04077   -0.01816    0.02287   -0.00247
N1    3    0.326640    0.132834    0.018614    11.00000    0.02840    0.03100 =
         0.03011    0.00531    0.01653    0.00375
AFIX  13
H1    2    0.365083    0.215802    0.119060    11.00000   -1.20000
AFIX   0
C1    1    0.644170    0.201793   -0.160186    11.00000    0.02646    0.02982 =
         0.02351    0.00008    0.01064   -0.00207
C3    1    0.238118    0.276173   -0.110401    11.00000    0.03778    0.03890 =
         0.03739    0.01105    0.01900    0.01032
AFIX  23
H3A   2    0.202847    0.200219   -0.212667    11.00000   -1.20000
H3B   2    0.300826    0.388396   -0.117090    11.00000   -1.20000
AFIX   0
C4    1    0.108850    0.374182   -0.093358    11.00000    0.03704    0.03763 =
         0.04558    0.00423    0.01661    0.01012
AFIX 137
H4A   2    0.039766    0.266537   -0.099414    11.00000   -1.50000
H4B   2    0.063338    0.473935   -0.179438    11.00000   -1.50000
H4C   2    0.140963    0.444610    0.009652    11.00000   -1.50000
AFIX   0
HKLF    4

REM  exp_2064 in P2(1)/c
REM R1 =  0.0277 for     968 Fo > 4sig(Fo)  and  0.0329 for all    1074 data
REM     71 parameters refined using      0 restraints

END

WGHT      0.0335      0.2805

REM Highest difference peak  0.471,  deepest hole -0.198,  1-sigma level  0.058
Q1    1   0.2889  0.0831 -0.0759  11.00000  0.05    0.47
Q2    1   0.2801  0.3260 -0.0111  11.00000  0.05    0.43
Q3    1   0.2958 -0.1257  0.0936  11.00000  0.05    0.28
Q4    1   0.6035  0.0301  0.0405  11.00000  0.05    0.25
Q5    1   0.4030  0.0723 -0.0439  11.00000  0.05    0.21
Q6    1   0.1159  0.4942 -0.0920  11.00000  0.05    0.18
Q7    1   0.4831  0.2795 -0.1682  11.00000  0.05    0.18
Q8    1   0.1610  0.3060 -0.1215  11.00000  0.05    0.18
Q9    1   0.6635  0.1219  0.2907  11.00000  0.05    0.17
Q10   1   0.4955  0.1615 -0.0296  11.00000  0.05    0.16
Q11   1   0.4074  0.0546  0.0355  11.00000  0.05    0.16
Q12   1   0.5702  0.1721 -0.1781  11.00000  0.05    0.16
Q13   1   0.0043  0.4168 -0.1832  11.00000  0.05    0.15
Q14   1   0.2931  0.0346  0.0421  11.00000  0.05    0.15
Q15   1   0.4659  0.1764 -0.2040  11.00000  0.05    0.14
Q16   1   0.7341  0.2015  0.3059  11.00000  0.05    0.14
Q17   1   0.6207  0.2493  0.1980  11.00000  0.05    0.14
Q18   1   0.2889 -0.1084 -0.0746  11.00000  0.05    0.14
Q19   1   0.5586  0.1628  0.0206  11.00000  0.05    0.14
Q20   1   0.1317 -0.0315  0.0295  11.00000  0.05    0.13
;
_shelx_res_checksum              12631
####################################################################### 
# 
# This file contains crystal structure data downloaded from the 
# Cambridge Structural Database (CSD) hosted by the Cambridge 
# Crystallographic Data Centre (CCDC).
# 
# Full information about CCDC data access policies and citation 
# guidelines are available at http://www.ccdc.cam.ac.uk/access/V1 
# 
# Audit and citation data items may have been added by the CCDC. 
# Please retain this information to preserve the provenance of 
# this file and to allow appropriate attribution of the data. 
# 
#######################################################################

data_2
_database_code_depnum_ccdc_archive 'CCDC 2069291'
loop_
_audit_author_name
_audit_author_address
'Darko Vusak'
;Department of Chemistry, Faculty of Science, University of Zagreb
Croatia
;
_audit_update_record             
;
2021-03-10 deposited with the CCDC.	2021-07-01 downloaded from the CCDC.
;

_audit_creation_method           SHELXL-2014/7
_shelx_SHELXL_version_number     2014/7
_chemical_name_systematic        diaquabis(sarcosinato)copper(II)
_chemical_name_common            ?
_chemical_melting_point          ?
_chemical_formula_moiety         'C6 H16 Cu N2 O6'
_chemical_formula_sum            'C6 H16 Cu N2 O6'
_chemical_formula_weight         275.75

loop_
_atom_type_symbol
_atom_type_description
_atom_type_scat_dispersion_real
_atom_type_scat_dispersion_imag
_atom_type_scat_source
C C 0.0033 0.0016 'International Tables Vol C Tables 4.2.6.8 and 6.1.1.4'
H H 0.0000 0.0000 'International Tables Vol C Tables 4.2.6.8 and 6.1.1.4'
N N 0.0061 0.0033 'International Tables Vol C Tables 4.2.6.8 and 6.1.1.4'
O O 0.0106 0.0060 'International Tables Vol C Tables 4.2.6.8 and 6.1.1.4'
Cu Cu 0.3201 1.2651 'International Tables Vol C Tables 4.2.6.8 and 6.1.1.4'

_space_group_crystal_system      triclinic
_space_group_IT_number           2
_space_group_name_H-M_alt        'P -1'
_space_group_name_Hall           '-P 1'

_shelx_space_group_comment       
;
The symmetry employed for this shelxl refinement is uniquely defined
by the following loop, which should always be used as a source of
symmetry information in preference to the above space-group names.
They are only intended as comments.
;

loop_
_space_group_symop_operation_xyz
'x, y, z'
'-x, -y, -z'

_cell_length_a                   7.0311(10)
_cell_length_b                   7.4825(11)
_cell_length_c                   10.6021(10)
_cell_angle_alpha                78.541(10)
_cell_angle_beta                 89.938(10)
_cell_angle_gamma                78.408(13)
_cell_volume                     535.07(12)
_cell_formula_units_Z            2
_cell_measurement_temperature    295(2)
_cell_measurement_reflns_used    1973
_cell_measurement_theta_min      5.2600
_cell_measurement_theta_max      32.2040

_exptl_crystal_description       prism
_exptl_crystal_colour            blue
_exptl_crystal_density_meas      ?
_exptl_crystal_density_method    ?
_exptl_crystal_density_diffrn    1.712
_exptl_crystal_F_000             286
_exptl_transmission_factor_min   ?
_exptl_transmission_factor_max   ?
_exptl_crystal_size_max          0.760
_exptl_crystal_size_mid          0.610
_exptl_crystal_size_min          0.530
_exptl_absorpt_coefficient_mu    2.053
_shelx_estimated_absorpt_T_min   0.304
_shelx_estimated_absorpt_T_max   0.409
_exptl_absorpt_correction_type   multi-scan
_exptl_absorpt_correction_T_min  0.67098
_exptl_absorpt_correction_T_max  1.00000
_exptl_absorpt_process_details   
;
CrysAlisPro, Agilent Technologies,
Version 1.171.37.35 (release 13-08-2014 CrysAlis171 .NET)
(compiled Aug 13 2014,18:06:01)
Empirical absorption correction using spherical harmonics,
 implemented in SCALE3 ABSPACK scaling algorithm.
;
_exptl_absorpt_special_details   ?
_diffrn_ambient_temperature      295(2)
_diffrn_radiation_wavelength     0.71073
_diffrn_radiation_type           MoK\a
_diffrn_source                   'Enhance (Mo) X-ray Source'
_diffrn_measurement_device_type  'Xcalibur, Sapphire3'
_diffrn_measurement_method       '\w scans'
_diffrn_detector_area_resol_mean 16.3426
_diffrn_reflns_number            4095
_diffrn_reflns_av_unetI/netI     0.0278
_diffrn_reflns_av_R_equivalents  0.0202
_diffrn_reflns_limit_h_min       -8
_diffrn_reflns_limit_h_max       8
_diffrn_reflns_limit_k_min       -9
_diffrn_reflns_limit_k_max       9
_diffrn_reflns_limit_l_min       -7
_diffrn_reflns_limit_l_max       13
_diffrn_reflns_theta_min         4.362
_diffrn_reflns_theta_max         27.000
_diffrn_reflns_theta_full        25.242
_diffrn_measured_fraction_theta_max 0.993
_diffrn_measured_fraction_theta_full 0.992
_diffrn_reflns_Laue_measured_fraction_max 0.993
_diffrn_reflns_Laue_measured_fraction_full 0.992
_diffrn_reflns_point_group_measured_fraction_max 0.993
_diffrn_reflns_point_group_measured_fraction_full 0.992
_reflns_number_total             2321
_reflns_number_gt                2089
_reflns_threshold_expression     'I > 2\s(I)'
_reflns_Friedel_coverage         0.000
_reflns_Friedel_fraction_max     .
_reflns_Friedel_fraction_full    .

_reflns_special_details          
;
 Reflections were merged by SHELXL according to the crystal
 class for the calculation of statistics and refinement.
 
 _reflns_Friedel_fraction is defined as the number of unique
 Friedel pairs measured divided by the number that would be
 possible theoretically, ignoring centric projections and
 systematic absences.
;

_computing_data_collection       
;
CrysAlisPro, Agilent Technologies,
Version 1.171.37.35 (release 13-08-2014 CrysAlis171 .NET)
(compiled Aug 13 2014,18:06:01)
;
_computing_cell_refinement       
;
CrysAlisPro, Agilent Technologies,
Version 1.171.37.35 (release 13-08-2014 CrysAlis171 .NET)
(compiled Aug 13 2014,18:06:01)
;
_computing_data_reduction        
;
CrysAlisPro, Agilent Technologies,
Version 1.171.37.35 (release 13-08-2014 CrysAlis171 .NET)
(compiled Aug 13 2014,18:06:01)
;
_computing_structure_solution    'SHELXS-2016/4 (Sheldrick, 2016)'
_computing_structure_refinement  'SHELXL-2014/7 (Sheldrick, 2014)'
_computing_molecular_graphics    'MERCURY (C.F. Macrae et al., 2008)'
_computing_publication_material  'SHELXL-2014/7 (Sheldrick, 2014)'
_refine_special_details          ?
_refine_ls_structure_factor_coef Fsqd
_refine_ls_matrix_type           full
_refine_ls_weighting_scheme      calc
_refine_ls_weighting_details     
'w=1/[\s^2^(Fo^2^)+(0.0469P)^2^+0.0167P] where P=(Fo^2^+2Fc^2^)/3'
_atom_sites_solution_primary     ?
_atom_sites_solution_secondary   ?
_atom_sites_solution_hydrogens   mixed
_refine_ls_hydrogen_treatment    mixed
_refine_ls_extinction_method     none
_refine_ls_extinction_coef       .
_refine_ls_number_reflns         2321
_refine_ls_number_parameters     157
_refine_ls_number_restraints     6
_refine_ls_R_factor_all          0.0332
_refine_ls_R_factor_gt           0.0292
_refine_ls_wR_factor_ref         0.0825
_refine_ls_wR_factor_gt          0.0792
_refine_ls_goodness_of_fit_ref   1.086
_refine_ls_restrained_S_all      1.085
_refine_ls_shift/su_max          0.000
_refine_ls_shift/su_mean         0.000

loop_
_atom_site_label
_atom_site_type_symbol
_atom_site_fract_x
_atom_site_fract_y
_atom_site_fract_z
_atom_site_U_iso_or_equiv
_atom_site_adp_type
_atom_site_occupancy
_atom_site_site_symmetry_order
_atom_site_calc_flag
_atom_site_refinement_flags_posn
_atom_site_refinement_flags_adp
_atom_site_refinement_flags_occupancy
_atom_site_disorder_assembly
_atom_site_disorder_group
C11 C 0.4804(3) 0.2190(3) 0.37291(18) 0.0348(4) Uani 1 1 d . . . . .
C21 C 0.3070(3) 0.8202(3) 0.5865(2) 0.0376(4) Uani 1 1 d . . . . .
H21A H 0.2290 0.8490 0.6581 0.045 Uiso 1 1 calc R U . . .
H21B H 0.2791 0.9281 0.5164 0.045 Uiso 1 1 calc R U . . .
C31 C 0.0899(3) 0.7175(3) 0.4480(2) 0.0461(5) Uani 1 1 d . . . . .
H31A H -0.0264 0.7668 0.4877 0.069 Uiso 1 1 calc R U . . .
H31B H 0.0715 0.6118 0.4145 0.069 Uiso 1 1 calc R U . . .
H31C H 0.1185 0.8115 0.3791 0.069 Uiso 1 1 calc R U . . .
N11 N 0.2528(2) 0.6598(2) 0.54450(16) 0.0341(3) Uani 1 1 d . . . . .
H11 H 0.2056 0.5863 0.6206 0.041 Uiso 1 1 calc R U . . .
O11 O 0.3728(2) 0.36187(19) 0.39999(15) 0.0413(3) Uani 1 1 d . . . . .
O21 O 0.4213(2) 0.1073(2) 0.31792(16) 0.0494(4) Uani 1 1 d . . . . .
O1W O 0.4857(2) 0.2554(2) 0.70982(17) 0.0483(4) Uani 1 1 d D . . . .
Cu1 Cu 0.5000 0.5000 0.5000 0.03413(12) Uani 1 2 d S . P . .
H1WA H 0.490(4) 0.1461(19) 0.698(3) 0.057(8) Uiso 1 1 d D . . . .
H1WB H 0.382(3) 0.287(4) 0.748(3) 0.069(9) Uiso 1 1 d D . . . .
C12 C 0.0522(3) 0.3329(3) -0.14193(18) 0.0343(4) Uani 1 1 d . . . . .
C22 C -0.1584(3) 0.3764(3) -0.10601(19) 0.0355(4) Uani 1 1 d . . . . .
H22A H -0.1700 0.4491 -0.0391 0.043 Uiso 1 1 calc R U . . .
H22B H -0.2368 0.4507 -0.1806 0.043 Uiso 1 1 calc R U . . .
C32 C -0.3917(3) 0.2288(3) 0.0290(2) 0.0480(5) Uani 1 1 d . . . . .
H32A H -0.3481 0.2696 0.1022 0.072 Uiso 1 1 calc R U . . .
H32B H -0.4316 0.1124 0.0572 0.072 Uiso 1 1 calc R U . . .
H32C H -0.4994 0.3204 -0.0144 0.072 Uiso 1 1 calc R U . . .
N12 N -0.2320(2) 0.2044(2) -0.05990(16) 0.0365(4) Uani 1 1 d . . . . .
H12 H -0.2873 0.1747 -0.1361 0.044 Uiso 1 1 calc R U . . .
O12 O 0.1403(2) 0.1646(2) -0.11455(16) 0.0466(4) Uani 1 1 d . . . . .
O22 O 0.1289(2) 0.4622(2) -0.19616(14) 0.0448(4) Uani 1 1 d . . . . .
O2W O 0.0651(3) 0.1676(3) 0.1860(2) 0.0580(5) Uani 1 1 d D . . . .
Cu2 Cu 0.0000 0.0000 0.0000 0.04684(14) Uani 1 2 d S . P . .
H2WA H 0.000(3) 0.273(2) 0.193(3) 0.058(8) Uiso 1 1 d D . . . .
H2WB H 0.172(2) 0.146(3) 0.228(2) 0.057(8) Uiso 1 1 d D . . . .

loop_
_atom_site_aniso_label
_atom_site_aniso_U_11
_atom_site_aniso_U_22
_atom_site_aniso_U_33
_atom_site_aniso_U_23
_atom_site_aniso_U_13
_atom_site_aniso_U_12
C11 0.0394(11) 0.0328(9) 0.0318(9) -0.0047(8) 0.0036(8) -0.0081(8)
C21 0.0370(11) 0.0317(9) 0.0438(11) -0.0104(8) 0.0074(8) -0.0034(8)
C31 0.0303(11) 0.0481(12) 0.0555(13) -0.0071(10) -0.0053(9) -0.0008(9)
N11 0.0291(8) 0.0320(8) 0.0393(9) -0.0048(7) 0.0022(7) -0.0041(7)
O11 0.0323(7) 0.0393(8) 0.0543(9) -0.0190(7) -0.0031(6) -0.0022(6)
O21 0.0511(9) 0.0436(8) 0.0584(9) -0.0217(7) -0.0027(7) -0.0099(7)
O1W 0.0420(9) 0.0458(9) 0.0588(10) -0.0162(8) 0.0113(8) -0.0077(7)
Cu1 0.02542(19) 0.03290(19) 0.0440(2) -0.01388(14) -0.00240(13) 0.00035(14)
C12 0.0327(10) 0.0396(10) 0.0300(9) -0.0034(8) 0.0025(7) -0.0092(8)
C22 0.0323(10) 0.0327(9) 0.0378(10) -0.0011(8) 0.0015(8) -0.0040(8)
C32 0.0324(11) 0.0488(12) 0.0581(14) -0.0036(10) 0.0134(10) -0.0045(10)
N12 0.0289(8) 0.0358(8) 0.0426(9) -0.0034(7) 0.0050(7) -0.0062(7)
O12 0.0326(8) 0.0372(8) 0.0628(10) 0.0029(7) 0.0145(7) -0.0030(6)
O22 0.0434(8) 0.0427(8) 0.0478(8) -0.0007(7) 0.0100(7) -0.0162(7)
O2W 0.0540(11) 0.0489(10) 0.0727(12) -0.0181(9) -0.0100(9) -0.0083(9)
Cu2 0.0272(2) 0.0350(2) 0.0670(3) 0.01023(17) 0.01463(17) -0.00020(15)

_geom_special_details            
;
 All esds (except the esd in the dihedral angle between two l.s. planes)
 are estimated using the full covariance matrix.  The cell esds are taken
 into account individually in the estimation of esds in distances, angles
 and torsion angles; correlations between esds in cell parameters are only
 used when they are defined by crystal symmetry.  An approximate (isotropic)
 treatment of cell esds is used for estimating esds involving l.s. planes.
;

loop_
_geom_bond_atom_site_label_1
_geom_bond_atom_site_label_2
_geom_bond_distance
_geom_bond_site_symmetry_2
_geom_bond_publ_flag
C11 O21 1.243(2) . ?
C11 O11 1.263(2) . ?
C11 C21 1.511(3) 2_666 ?
C21 N11 1.476(2) . ?
C21 C11 1.511(3) 2_666 ?
C31 N11 1.474(3) . ?
N11 Cu1 2.0146(17) . ?
O11 Cu1 1.9497(13) . ?
Cu1 O11 1.9497(13) 2_666 ?
Cu1 N11 2.0146(17) 2_666 ?
C12 O22 1.243(2) . ?
C12 O12 1.263(2) . ?
C12 C22 1.516(3) . ?
C22 N12 1.477(2) . ?
C32 N12 1.472(3) . ?
N12 Cu2 2.0041(17) . ?
O12 Cu2 1.9637(14) . ?
Cu2 O12 1.9638(14) 2 ?
Cu2 N12 2.0041(17) 2 ?

loop_
_geom_angle_atom_site_label_1
_geom_angle_atom_site_label_2
_geom_angle_atom_site_label_3
_geom_angle
_geom_angle_site_symmetry_1
_geom_angle_site_symmetry_3
_geom_angle_publ_flag
O21 C11 O11 124.14(19) . . ?
O21 C11 C21 118.38(18) . 2_666 ?
O11 C11 C21 117.46(16) . 2_666 ?
N11 C21 C11 111.72(16) . 2_666 ?
C31 N11 C21 112.20(16) . . ?
C31 N11 Cu1 118.08(13) . . ?
C21 N11 Cu1 107.07(12) . . ?
C11 O11 Cu1 115.30(12) . . ?
O11 Cu1 O11 180.0 . 2_666 ?
O11 Cu1 N11 95.59(6) . . ?
O11 Cu1 N11 84.41(6) 2_666 . ?
O11 Cu1 N11 84.41(6) . 2_666 ?
O11 Cu1 N11 95.59(6) 2_666 2_666 ?
N11 Cu1 N11 180.00(6) . 2_666 ?
O22 C12 O12 123.52(19) . . ?
O22 C12 C22 119.15(18) . . ?
O12 C12 C22 117.33(16) . . ?
N12 C22 C12 111.35(16) . . ?
C32 N12 C22 113.12(17) . . ?
C32 N12 Cu2 117.67(14) . . ?
C22 N12 Cu2 106.93(11) . . ?
C12 O12 Cu2 114.12(13) . . ?
O12 Cu2 O12 180.0 . 2 ?
O12 Cu2 N12 96.16(6) . 2 ?
O12 Cu2 N12 83.84(6) 2 2 ?
O12 Cu2 N12 83.84(6) . . ?
O12 Cu2 N12 96.16(6) 2 . ?
N12 Cu2 N12 180.0 2 . ?

_refine_diff_density_max         0.364
_refine_diff_density_min         -0.359
_refine_diff_density_rms         0.059

_shelx_res_file                  
;

    shelx.res created by SHELXL-2014/7

TITL exp_1874 in P-1
CELL  0.71073   7.0311   7.4825  10.6021   78.541   89.938   78.408
ZERR     2.00   0.0010   0.0011   0.0010    0.010    0.010    0.013
LATT   1
SFAC  C    H    N    O    CU
UNIT  12 32 4 12 2
MERG   2
OMIT    -4.00  54.00
OMIT    -1  -2   2
OMIT     0   1   2
OMIT     1   0   2
OMIT    -1   0   2
OMIT     5  -2   1
DANG  1.390 0.020 H1WA H1WB
DFIX  0.850 0.010 H1WA O1W
DFIX  0.850 0.010 O1W H1WB
DANG  1.390 0.020 H2WA H2WB
DFIX  0.850 0.010 H2WA O2W
DFIX  0.850 0.010 H2WB O2W
FMAP   2
PLAN   20
SIZE     0.530   0.610   0.760
ACTA
BOND
L.S.  12
TEMP    22.00
WGHT    0.046900    0.016700
FVAR      11.63582
MOLE    1
C11   1    0.480359    0.218956    0.372908    11.00000    0.03944    0.03282 =
         0.03178   -0.00473    0.00364   -0.00808
C21   1    0.306979    0.820164    0.586491    11.00000    0.03702    0.03169 =
         0.04378   -0.01041    0.00740   -0.00343
AFIX  23
H21A  2    0.228992    0.848975    0.658144    11.00000   -1.20000
H21B  2    0.279130    0.928120    0.516433    11.00000   -1.20000
AFIX   0
C31   1    0.089885    0.717531    0.448017    11.00000    0.03029    0.04814 =
         0.05545   -0.00709   -0.00529   -0.00080
AFIX 137
H31A  2   -0.026428    0.766846    0.487695    11.00000   -1.50000
H31B  2    0.071487    0.611845    0.414466    11.00000   -1.50000
H31C  2    0.118489    0.811517    0.379071    11.00000   -1.50000
AFIX   0
N11   3    0.252849    0.659760    0.544495    11.00000    0.02911    0.03195 =
         0.03928   -0.00478    0.00217   -0.00406
AFIX  13
H11   2    0.205563    0.586339    0.620621    11.00000   -1.20000
AFIX   0
O11   4    0.372799    0.361871    0.399991    11.00000    0.03227    0.03931 =
         0.05427   -0.01895   -0.00313   -0.00220
O21   4    0.421328    0.107278    0.317917    11.00000    0.05109    0.04364 =
         0.05839   -0.02170   -0.00275   -0.00993
O1W   4    0.485745    0.255353    0.709820    11.00000    0.04196    0.04577 =
         0.05885   -0.01617    0.01134   -0.00769
CU1   5    0.500000    0.500000    0.500000    10.50000    0.02542    0.03290 =
         0.04395   -0.01388   -0.00240    0.00035
H1WA  2    0.490016    0.146076    0.698466    11.00000    0.05670
H1WB  2    0.382419    0.286948    0.748069    11.00000    0.06894
MOLE    2
C12   1    0.052179    0.332866   -0.141926    11.00000    0.03269    0.03955 =
         0.02996   -0.00342    0.00249   -0.00919
C22   1   -0.158370    0.376427   -0.106014    11.00000    0.03230    0.03273 =
         0.03779   -0.00107    0.00149   -0.00397
AFIX  23
H22A  2   -0.170005    0.449063   -0.039082    11.00000   -1.20000
H22B  2   -0.236829    0.450664   -0.180562    11.00000   -1.20000
AFIX   0
C32   1   -0.391659    0.228830    0.028995    11.00000    0.03237    0.04881 =
         0.05813   -0.00359    0.01339   -0.00453
AFIX 137
H32A  2   -0.348141    0.269617    0.102218    11.00000   -1.50000
H32B  2   -0.431623    0.112424    0.057152    11.00000   -1.50000
H32C  2   -0.499378    0.320384   -0.014400    11.00000   -1.50000
AFIX   0
N12   3   -0.231960    0.204403   -0.059904    11.00000    0.02893    0.03584 =
         0.04259   -0.00337    0.00495   -0.00619
AFIX  13
H12   2   -0.287263    0.174678   -0.136117    11.00000   -1.20000
AFIX   0
O12   4    0.140318    0.164581   -0.114553    11.00000    0.03263    0.03716 =
         0.06285    0.00288    0.01449   -0.00300
O22   4    0.128930    0.462166   -0.196163    11.00000    0.04339    0.04267 =
         0.04784   -0.00065    0.00997   -0.01622
O2W   4    0.065102    0.167588    0.186048    11.00000    0.05397    0.04886 =
         0.07266   -0.01810   -0.01005   -0.00830
CU2   5    0.000000    0.000000    0.000000    10.50000    0.02722    0.03496 =
         0.06698    0.01023    0.01463   -0.00020
H2WA  2    0.000469    0.272829    0.193429    11.00000    0.05821
H2WB  2    0.172105    0.146375    0.227747    11.00000    0.05675
HKLF    4

REM  exp_1874 in P-1
REM R1 =  0.0292 for    2089 Fo > 4sig(Fo)  and  0.0332 for all    2321 data
REM    157 parameters refined using      6 restraints

END

WGHT      0.0469      0.0167

REM Highest difference peak  0.364,  deepest hole -0.359,  1-sigma level  0.059
Q1    1   0.2807  0.7116  0.4715  11.00000  0.05    0.36
Q2    1  -0.2081  0.2374 -0.0008  11.00000  0.05    0.33
Q3    1   0.4015  0.4778  0.5656  11.00000  0.05    0.27
Q4    1   0.3666  0.3309  0.6219  11.00000  0.05    0.25
Q5    1   0.4397  0.2073  0.6569  11.00000  0.05    0.24
Q6    1   0.1242  0.2369 -0.0976  11.00000  0.05    0.24
Q7    1   0.1358  0.1264 -0.0484  11.00000  0.05    0.24
Q8    1   0.4094  0.4178  0.4378  11.00000  0.05    0.24
Q9    1   0.0733  0.0067 -0.0799  11.00000  0.05    0.23
Q10   1   0.4952  0.4082  0.4643  11.00000  0.05    0.22
Q11   1   0.0966  0.2479 -0.1351  11.00000  0.05    0.22
Q12   1   0.1512  0.1977  0.1421  11.00000  0.05    0.21
Q13   1   0.2805  0.7451  0.5701  11.00000  0.05    0.20
Q14   1  -0.0650  0.3515 -0.1375  11.00000  0.05    0.20
Q15   1  -0.1222  0.1265 -0.1010  11.00000  0.05    0.20
Q16   1   0.1183  0.4993 -0.1666  11.00000  0.05    0.20
Q17   1   0.1037  0.1472  0.2633  11.00000  0.05    0.19
Q18   1   0.0870  0.4026 -0.2041  11.00000  0.05    0.18
Q19   1   0.0100 -0.1027 -0.0522  11.00000  0.05    0.18
Q20   1   0.4009  0.1753  0.3014  11.00000  0.05    0.17
;
_shelx_res_checksum              88493

# start Validation Reply Form
_vrf_PLAT910_2                   
;
PROBLEM: Missing # of FCF Reflection(s) Below Theta(Min).         11 Note  
RESPONSE: These reflections were cut off by the beamstop.
;
# end Validation Reply Form
####################################################################### 
# 
# This file contains crystal structure data downloaded from the 
# Cambridge Structural Database (CSD) hosted by the Cambridge 
# Crystallographic Data Centre (CCDC).
# 
# Full information about CCDC data access policies and citation 
# guidelines are available at http://www.ccdc.cam.ac.uk/access/V1 
# 
# Audit and citation data items may have been added by the CCDC. 
# Please retain this information to preserve the provenance of 
# this file and to allow appropriate attribution of the data. 
# 
#######################################################################

data_[Cu(Sar)2]n
_database_code_depnum_ccdc_archive 'CCDC 2084505'
loop_
_audit_author_name
_audit_author_address
'Darko Vusak'
;Department of Chemistry, Faculty of Science, University of Zagreb
Croatia
;
_audit_update_record             
;
2021-05-18 deposited with the CCDC.	2021-07-01 downloaded from the CCDC.
;

_audit_creation_method           SHELXL-2017/1
_shelx_SHELXL_version_number     2017/1
_chemical_name_systematic        catena-[bis(\m-N-methylglycinato)copper(ii)]
_chemical_name_common            catena-[bis(\m-N-sarcosinato)copper(ii)]
_chemical_melting_point          ?
_chemical_formula_moiety         'C6 H12 Cu N2 O4'
_chemical_formula_sum            'C6 H12 Cu N2 O4'
_chemical_formula_weight         239.72

loop_
_atom_type_symbol
_atom_type_description
_atom_type_scat_dispersion_real
_atom_type_scat_dispersion_imag
_atom_type_scat_source
C C 0.0181 0.0091 'International Tables Vol C Tables 4.2.6.8 and 6.1.1.4'
H H 0.0000 0.0000 'International Tables Vol C Tables 4.2.6.8 and 6.1.1.4'
N N 0.0311 0.0180 'International Tables Vol C Tables 4.2.6.8 and 6.1.1.4'
O O 0.0492 0.0322 'International Tables Vol C Tables 4.2.6.8 and 6.1.1.4'
Cu Cu -1.9646 0.5888 'International Tables Vol C Tables 4.2.6.8 and 6.1.1.4'

_space_group_crystal_system      monoclinic
_space_group_IT_number           14
_space_group_name_H-M_alt        'P 21/c'
_space_group_name_Hall           '-P 2ybc'

_shelx_space_group_comment       
;
The symmetry employed for this shelxl refinement is uniquely defined
by the following loop, which should always be used as a source of
symmetry information in preference to the above space-group names.
They are only intended as comments.
;

loop_
_space_group_symop_operation_xyz
'x, y, z'
'-x, y+1/2, -z+1/2'
'-x, -y, -z'
'x, -y-1/2, z-1/2'

_cell_length_a                   7.93670(10)
_cell_length_b                   5.99530(10)
_cell_length_c                   9.0214(2)
_cell_angle_alpha                90
_cell_angle_beta                 90.522(2)
_cell_angle_gamma                90
_cell_volume                     429.247(13)
_cell_formula_units_Z            2
_cell_measurement_temperature    295(2)
_cell_measurement_reflns_used    7885
_cell_measurement_theta_min      5.5040
_cell_measurement_theta_max      79.1430

_exptl_crystal_description       prism
_exptl_crystal_colour            blue
_exptl_crystal_density_meas      ?
_exptl_crystal_density_method    ?
_exptl_crystal_density_diffrn    1.855
_exptl_crystal_F_000             246
_exptl_transmission_factor_min   ?
_exptl_transmission_factor_max   ?
_exptl_crystal_size_max          0.053
_exptl_crystal_size_mid          0.044
_exptl_crystal_size_min          0.014
_exptl_absorpt_coefficient_mu    3.531
_shelx_estimated_absorpt_T_min   0.835
_shelx_estimated_absorpt_T_max   0.952
_exptl_absorpt_correction_T_min  0.75237
_exptl_absorpt_correction_T_max  1.00000
_exptl_absorpt_correction_type   multi-scan
_exptl_absorpt_process_details   
;
CrysAlisPro 1.171.41.93a (Rigaku Oxford Diffraction, 2020)
Empirical absorption correction using spherical harmonics,
implemented in SCALE3 ABSPACK scaling algorithm.
;
_exptl_absorpt_special_details   ?
_diffrn_ambient_temperature      295(2)
_diffrn_radiation_wavelength     1.54184
_diffrn_radiation_type           CuK\a
_diffrn_source                   'micro-focus sealed X-ray tube'
_diffrn_measurement_device_type  'XtaLAB Synergy, Dualflex, HyPix'
_diffrn_measurement_method       '\w scans'
_diffrn_detector_area_resol_mean 10.0000
_diffrn_reflns_number            10596
_diffrn_reflns_av_unetI/netI     0.0145
_diffrn_reflns_av_R_equivalents  0.0340
_diffrn_reflns_limit_h_min       -9
_diffrn_reflns_limit_h_max       9
_diffrn_reflns_limit_k_min       -7
_diffrn_reflns_limit_k_max       7
_diffrn_reflns_limit_l_min       -10
_diffrn_reflns_limit_l_max       11
_diffrn_reflns_theta_min         5.574
_diffrn_reflns_theta_max         74.864
_diffrn_reflns_theta_full        67.684
_diffrn_measured_fraction_theta_max 0.995
_diffrn_measured_fraction_theta_full 0.999
_diffrn_reflns_Laue_measured_fraction_max 0.995
_diffrn_reflns_Laue_measured_fraction_full 0.999
_diffrn_reflns_point_group_measured_fraction_max 0.995
_diffrn_reflns_point_group_measured_fraction_full 0.999
_reflns_number_total             876
_reflns_number_gt                826
_reflns_threshold_expression     'I > 2\s(I)'
_reflns_Friedel_coverage         0.000
_reflns_Friedel_fraction_max     .
_reflns_Friedel_fraction_full    .

_reflns_special_details          
;
 Reflections were merged by SHELXL according to the crystal
 class for the calculation of statistics and refinement.
 
 _reflns_Friedel_fraction is defined as the number of unique
 Friedel pairs measured divided by the number that would be
 possible theoretically, ignoring centric projections and
 systematic absences.
;

_computing_data_collection       'CrysAlisPro 1.171.41.92a (Rigaku OD, 2020)'
_computing_cell_refinement       'CrysAlisPro 1.171.41.92a (Rigaku OD, 2020)'
_computing_data_reduction        'CrysAlisPro 1.171.41.92a (Rigaku OD, 2020)'
_computing_structure_solution    'SHELXT 2018/2 (Sheldrick, 2018)'
_computing_structure_refinement  'SHELXL-2017/1 (Sheldrick, 2017)'
_computing_molecular_graphics    'MERCURY (C.F. Macrae et al., 2008)'
_computing_publication_material  'SHELXL-2014/7 (Sheldrick, 2014)'
_refine_special_details          ?
_refine_ls_structure_factor_coef Fsqd
_refine_ls_matrix_type           full
_refine_ls_weighting_scheme      calc
_refine_ls_weighting_details     
'w=1/[\s^2^(Fo^2^)+(0.0626P)^2^+0.1678P] where P=(Fo^2^+2Fc^2^)/3'
_atom_sites_solution_primary     ?
_atom_sites_solution_secondary   ?
_atom_sites_solution_hydrogens   geom
_refine_ls_hydrogen_treatment    constr
_refine_ls_extinction_method     none
_refine_ls_extinction_coef       .
_refine_ls_number_reflns         876
_refine_ls_number_parameters     61
_refine_ls_number_restraints     0
_refine_ls_R_factor_all          0.0313
_refine_ls_R_factor_gt           0.0303
_refine_ls_wR_factor_ref         0.0907
_refine_ls_wR_factor_gt          0.0897
_refine_ls_goodness_of_fit_ref   1.089
_refine_ls_restrained_S_all      1.089
_refine_ls_shift/su_max          0.000
_refine_ls_shift/su_mean         0.000

loop_
_atom_site_label
_atom_site_type_symbol
_atom_site_fract_x
_atom_site_fract_y
_atom_site_fract_z
_atom_site_U_iso_or_equiv
_atom_site_adp_type
_atom_site_occupancy
_atom_site_site_symmetry_order
_atom_site_calc_flag
_atom_site_refinement_flags_posn
_atom_site_refinement_flags_adp
_atom_site_refinement_flags_occupancy
_atom_site_disorder_assembly
_atom_site_disorder_group
Cu Cu 0.500000 0.500000 0.500000 0.0283(2) Uani 1 2 d S . P . .
O1 O 0.46302(17) 0.7397(2) 0.35303(15) 0.0332(3) Uani 1 1 d . . . . .
O2 O 0.2784(2) 0.8464(3) 0.17957(18) 0.0478(4) Uani 1 1 d . . . . .
N1 N 0.30481(19) 0.3552(3) 0.39550(16) 0.0277(4) Uani 1 1 d . . . . .
H1 H 0.349727 0.275747 0.309519 0.033 Uiso 1 1 calc R U . . .
C2 C 0.2044(3) 0.5441(4) 0.3387(2) 0.0305(4) Uani 1 1 d . . . . .
H2A H 0.134351 0.603177 0.417031 0.037 Uiso 1 1 calc R U . . .
H2B H 0.131404 0.494139 0.258547 0.037 Uiso 1 1 calc R U . . .
C1 C 0.3224(2) 0.7249(3) 0.2830(2) 0.0313(4) Uani 1 1 d . . . . .
C3 C 0.2027(3) 0.1954(4) 0.4794(2) 0.0376(5) Uani 1 1 d . . . . .
H3A H 0.273017 0.075697 0.514120 0.056 Uiso 1 1 calc R U . . .
H3B H 0.152997 0.269590 0.562610 0.056 Uiso 1 1 calc R U . . .
H3C H 0.115267 0.136595 0.416419 0.056 Uiso 1 1 calc R U . . .

loop_
_atom_site_aniso_label
_atom_site_aniso_U_11
_atom_site_aniso_U_22
_atom_site_aniso_U_33
_atom_site_aniso_U_23
_atom_site_aniso_U_13
_atom_site_aniso_U_12
Cu 0.0292(3) 0.0326(3) 0.0229(3) 0.00575(12) -0.00495(18) -0.00349(13)
O1 0.0343(7) 0.0377(7) 0.0276(7) 0.0077(5) -0.0033(5) -0.0033(6)
O2 0.0488(9) 0.0555(10) 0.0391(8) 0.0198(7) -0.0101(7) -0.0026(7)
N1 0.0296(7) 0.0331(8) 0.0205(7) -0.0005(6) 0.0003(6) -0.0008(6)
C2 0.0278(10) 0.0383(9) 0.0253(9) -0.0003(8) -0.0022(7) 0.0013(8)
C1 0.0343(9) 0.0355(10) 0.0242(9) 0.0024(7) 0.0001(7) 0.0028(7)
C3 0.0392(10) 0.0378(10) 0.0358(10) 0.0032(8) 0.0000(8) -0.0075(8)

_geom_special_details            
;
 All esds (except the esd in the dihedral angle between two l.s. planes)
 are estimated using the full covariance matrix.  The cell esds are taken
 into account individually in the estimation of esds in distances, angles
 and torsion angles; correlations between esds in cell parameters are only
 used when they are defined by crystal symmetry.  An approximate (isotropic)
 treatment of cell esds is used for estimating esds involving l.s. planes.
;

loop_
_geom_bond_atom_site_label_1
_geom_bond_atom_site_label_2
_geom_bond_distance
_geom_bond_site_symmetry_2
_geom_bond_publ_flag
Cu O1 1.9755(13) . ?
Cu O1 1.9755(13) 3_666 ?
Cu N1 2.0040(15) 3_666 ?
Cu N1 2.0040(15) . ?
O1 C1 1.281(2) . ?
O2 C1 1.232(2) . ?
N1 C2 1.474(3) . ?
N1 C3 1.469(2) . ?
N1 H1 0.9800 . ?
C2 C1 1.521(3) . ?
C2 H2A 0.9700 . ?
C2 H2B 0.9700 . ?
C3 H3A 0.9600 . ?
C3 H3B 0.9600 . ?
C3 H3C 0.9600 . ?

loop_
_geom_angle_atom_site_label_1
_geom_angle_atom_site_label_2
_geom_angle_atom_site_label_3
_geom_angle
_geom_angle_site_symmetry_1
_geom_angle_site_symmetry_3
_geom_angle_publ_flag
O1 Cu O1 180.0 . 3_666 ?
O1 Cu N1 96.31(6) . 3_666 ?
O1 Cu N1 83.69(6) 3_666 3_666 ?
O1 Cu N1 83.69(6) . . ?
O1 Cu N1 96.31(6) 3_666 . ?
N1 Cu N1 180.0 3_666 . ?
C1 O1 Cu 113.84(12) . . ?
C2 N1 C3 112.39(16) . . ?
C2 N1 Cu 104.10(12) . . ?
C3 N1 Cu 117.89(12) . . ?
C2 N1 H1 107.3 . . ?
C3 N1 H1 107.3 . . ?
Cu N1 H1 107.3 . . ?
N1 C2 C1 109.28(16) . . ?
N1 C2 H2A 109.8 . . ?
C1 C2 H2A 109.8 . . ?
N1 C2 H2B 109.8 . . ?
C1 C2 H2B 109.8 . . ?
H2A C2 H2B 108.3 . . ?
O2 C1 O1 124.90(19) . . ?
O2 C1 C2 120.07(18) . . ?
O1 C1 C2 115.02(16) . . ?
N1 C3 H3A 109.5 . . ?
N1 C3 H3B 109.5 . . ?
H3A C3 H3B 109.5 . . ?
N1 C3 H3C 109.5 . . ?
H3A C3 H3C 109.5 . . ?
H3B C3 H3C 109.5 . . ?

_refine_diff_density_max         0.567
_refine_diff_density_min         -0.486
_refine_diff_density_rms         0.079

_shelx_res_file                  
;
TITL shelxt_a.res in P2(1)/c
    shelx.res
    created by SHELXL-2017/1 at 13:53:40 on 18-May-2021
CELL  1.54184   7.9367   5.9953   9.0214   90.000   90.522   90.000
ZERR     2.00   0.0001   0.0001   0.0002    0.000    0.002    0.000
LATT   1
SYMM  - X, 1/2 + Y, 1/2 - Z
SFAC  C    H    N    O    CU
UNIT  12 24 4 8 2
MERG   2
omit -1 150
FMAP   2
PLAN   20
SIZE     0.014   0.044   0.053
ACTA
BOND   $H
LIST   6

L.S.  10
TEMP    22.00
WGHT    0.062600    0.167800
FVAR      10.97050
CU    5    0.500000    0.500000    0.500000    10.50000    0.02915    0.03265 =
         0.02291    0.00575   -0.00495   -0.00349
O1    4    0.463021    0.739724    0.353035    11.00000    0.03428    0.03770 =
         0.02758    0.00769   -0.00326   -0.00326
O2    4    0.278448    0.846449    0.179575    11.00000    0.04877    0.05546 =
         0.03911    0.01983   -0.01006   -0.00263
N1    3    0.304812    0.355156    0.395498    11.00000    0.02959    0.03310 =
         0.02052   -0.00054    0.00030   -0.00076
AFIX  13
H1    2    0.349727    0.275747    0.309519    11.00000   -1.20000
AFIX   0
C2    1    0.204408    0.544103    0.338717    11.00000    0.02777    0.03829 =
         0.02533   -0.00029   -0.00223    0.00133
AFIX  23
H2A   2    0.134351    0.603177    0.417031    11.00000   -1.20000
H2B   2    0.131404    0.494139    0.258547    11.00000   -1.20000
AFIX   0
C1    1    0.322372    0.724920    0.283015    11.00000    0.03428    0.03553 =
         0.02417    0.00244    0.00006    0.00281
C3    1    0.202672    0.195416    0.479436    11.00000    0.03919    0.03781 =
         0.03575    0.00321    0.00000   -0.00750
AFIX  33
H3A   2    0.273017    0.075697    0.514120    11.00000   -1.50000
H3B   2    0.152997    0.269590    0.562610    11.00000   -1.50000
H3C   2    0.115267    0.136595    0.416419    11.00000   -1.50000
AFIX   0
HKLF    4


REM  shelxt_a.res in P2(1)/c
REM R1 =  0.0303 for     826 Fo > 4sig(Fo)  and  0.0313 for all     876 data
REM     61 parameters refined using      0 restraints

END

WGHT      0.0616      0.1735

REM Highest difference peak  0.567,  deepest hole -0.486,  1-sigma level  0.079
Q1    1   0.6323  0.5077  0.5052  11.00000  0.05    0.57
Q2    1   0.2616  0.6455  0.3143  11.00000  0.05    0.27
Q3    1   0.5019  0.6927  0.5000  11.00000  0.05    0.24
Q4    1   0.0754  0.1967  0.4564  11.00000  0.05    0.22
Q5    1   0.2265  0.8895  0.2336  11.00000  0.05    0.20
Q6    1   0.2552  0.4410  0.3665  11.00000  0.05    0.20
Q7    1   0.1876  0.8740  0.1941  11.00000  0.05    0.19
Q8    1   0.0139  0.5944  0.5025  11.00000  0.05    0.18
Q9    1   0.3162  0.3330  0.3647  11.00000  0.05    0.17
Q10   1   0.0758  0.5270  0.3166  11.00000  0.05    0.17
Q11   1   0.5527  0.7760  0.3428  11.00000  0.05    0.15
Q12   1   0.1265  0.6218  0.4960  11.00000  0.05    0.15
Q13   1   0.3035  0.9392  0.1997  11.00000  0.05    0.14
Q14   1  -0.0429  0.1374  0.4969  11.00000  0.05    0.13
Q15   1   0.5120  0.6354  0.3601  11.00000  0.05    0.13
Q16   1   0.0295  0.3540  0.3581  11.00000  0.05    0.10
Q17   1   0.4161  0.8540  0.4994  11.00000  0.05    0.10
Q18   1  -0.0237  0.4663  0.3255  11.00000  0.05    0.09
Q19   1   0.1882  0.2908  0.6005  11.00000  0.05    0.09
Q20   1   0.5000  0.0000  0.5000  10.50000  0.05    0.09
;
_shelx_res_checksum              59224

_exptl_crystal_recrystallization_method 'Re-crystallisation from solvent'
